# Supplementary material for: Whole genome sequencing of the black grouse (Tetrao tetrix): reference guided assembly suggests faster-Z and MHC evolution
Source: BMC Genomics. 2014 Mar 6;15(1):180. doi: 10.1186/1471-2164-15-180 (PMC4022176; doi:10.1186/1471-2164-15-180)
Supplement: Supplementary file 2 — Additional file 2: The annotation list of the black grouse genes. (TXT 576 KB) [file 12864_2013_7022_MOESM2_ESM.txt]

Additional file 2 - The annotation list of the black grouse genes in the main chromosomes.
Gene	Chromosome	Gene_start	Gene_end	Fragments
ENSGALG00000009783	chr1	9964	42918	20
ENSGALG00000009778	chr1	47910	387398	19
ENSGALG00000009775	chr1	60944	61262	2
ENSGALG00000009772	chr1	73173	74840	3
ENSGALG00000009770	chr1	76560	79077	5
ENSGALG00000023986	chr1	80546	92409	6
ENSGALG00000009746	chr1	84820	87502	7
ENSGALG00000013502	chr1	398618	401730	2
ENSGALG00000013772	chr1	405069	418864	17
ENSGALG00000013499	chr1	446731	496631	19
ENSGALG00000025483	chr1	473922	474005	1
ENSGALG00000012438	chr1	502767	532077	33
ENSGALG00000023981	chr1	574116	574637	3
ENSGALG00000013811	chr1	578290	586968	30
ENSGALG00000013823	chr1	602612	616493	18
ENSGALG00000007910	chr1	628086	632636	22
ENSGALG00000007960	chr1	660135	676939	16
ENSGALG00000007973	chr1	726099	760104	12
ENSGALG00000024492	chr1	765083	765152	1
ENSGALG00000007978	chr1	776909	794608	9
ENSGALG00000008003	chr1	819381	828181	11
ENSGALG00000008013	chr1	828722	841536	12
ENSGALG00000020819	chr1	844960	849775	27
ENSGALG00000008036	chr1	854599	863418	14
ENSGALG00000023942	chr1	867619	871217	3
ENSGALG00000008048	chr1	869420	878217	22
ENSGALG00000008087	chr1	879952	888891	20
ENSGALG00000008103	chr1	891041	898600	11
ENSGALG00000008111	chr1	900249	903308	9
ENSGALG00000008144	chr1	904378	922791	23
ENSGALG00000008153	chr1	935822	938486	5
ENSGALG00000008162	chr1	939927	962332	21
ENSGALG00000008168	chr1	964625	979888	9
ENSGALG00000008169	chr1	988444	996512	20
ENSGALG00000008171	chr1	997945	1023032	26
ENSGALG00000008401	chr1	1039178	1045544	10
ENSGALG00000008424	chr1	1053547	1053996	2
ENSGALG00000008437	chr1	1057068	1108697	23
ENSGALG00000008444	chr1	1118093	1127712	13
ENSGALG00000008449	chr1	1149065	1224934	57
ENSGALG00000018270	chr1	1192556	1192653	1
ENSGALG00000008463	chr1	1260535	1272334	10
ENSGALG00000008477	chr1	1341347	1769333	27
ENSGALG00000017622	chr1	1609249	1939643	8
ENSGALG00000019015	chr1	1807829	1809288	4
ENSGALG00000006489	chr1	1876247	2058929	11
ENSGALG00000006473	chr1	2401828	2615840	56
ENSGALG00000019410	chr1	2756417	2758254	2
ENSGALG00000006409	chr1	2981150	2993702	16
ENSGALG00000006356	chr1	3006692	3088531	34
ENSGALG00000019412	chr1	3120276	3120396	1
ENSGALG00000018236	chr1	3297507	3297587	1
ENSGALG00000018235	chr1	3298524	3298612	1
ENSGALG00000006337	chr1	3337391	3339889	3
ENSGALG00000006335	chr1	3346410	3362214	8
ENSGALG00000006332	chr1	3382408	3392916	10
ENSGALG00000006324	chr1	3425621	3443774	16
ENSGALG00000023876	chr1	3536430	3565019	14
ENSGALG00000009279	chr1	3794379	3854970	17
ENSGALG00000006941	chr1	3949261	3960274	5
ENSGALG00000006891	chr1	4021147	4064252	14
ENSGALG00000006833	chr1	4078165	4097012	18
ENSGALG00000006769	chr1	4099206	4113094	13
ENSGALG00000006731	chr1	4115177	4235159	14
ENSGALG00000006753	chr1	4115177	4120104	8
ENSGALG00000006726	chr1	4266945	4284475	5
ENSGALG00000025441	chr1	5527121	5527188	1
ENSGALG00000006713	chr1	5617300	5810439	43
ENSGALG00000025473	chr1	5647713	5647802	1
ENSGALG00000006706	chr1	5872935	5979543	22
ENSGALG00000006690	chr1	6000006	6004421	4
ENSGALG00000006700	chr1	6042620	6044203	2
ENSGALG00000006694	chr1	6053750	6102742	22
ENSGALG00000003674	chr1	6114659	6129606	17
ENSGALG00000014036	chr1	6138075	6150970	11
ENSGALG00000013967	chr1	6152866	6162514	8
ENSGALG00000014038	chr1	6164315	6199174	12
ENSGALG00000009866	chr1	6400013	6440050	8
ENSGALG00000013738	chr1	6529439	6547451	12
ENSGALG00000005870	chr1	6551438	6569250	31
ENSGALG00000014565	chr1	6574693	6582401	8
ENSGALG00000014575	chr1	6594315	6613639	8
ENSGALG00000006682	chr1	6631789	6677797	9
ENSGALG00000006671	chr1	6691172	6706464	9
ENSGALG00000006656	chr1	6712118	6805805	20
ENSGALG00000025161	chr1	6793699	6793797	1
ENSGALG00000006643	chr1	7275054	7285615	24
ENSGALG00000013920	chr1	7287818	7296839	6
ENSGALG00000013926	chr1	7297331	7307467	14
ENSGALG00000000451	chr1	7308371	7313390	4
ENSGALG00000006633	chr1	7327387	7330607	4
ENSGALG00000006628	chr1	7331976	7353646	22
ENSGALG00000006606	chr1	7439361	7483419	20
ENSGALG00000006576	chr1	7491390	7537490	5
ENSGALG00000023801	chr1	7687314	7692584	2
ENSGALG00000006563	chr1	8191365	8287740	15
ENSGALG00000006560	chr1	8648459	8819136	17
ENSGALG00000008509	chr1	9294669	9425708	27
ENSGALG00000008499	chr1	9524944	9850196	35
ENSGALG00000008486	chr1	10013477	10368011	91
ENSGALG00000008461	chr1	10440428	10499233	48
ENSGALG00000008455	chr1	10901805	10951496	28
ENSGALG00000008439	chr1	10974704	11007123	26
ENSGALG00000008427	chr1	11055362	11080798	8
ENSGALG00000008382	chr1	11160029	11192524	15
ENSGALG00000008353	chr1	11899599	12196693	37
ENSGALG00000008335	chr1	12222551	12268437	50
ENSGALG00000008330	chr1	12286922	12287323	1
ENSGALG00000008328	chr1	12296528	12314217	6
ENSGALG00000008322	chr1	12352055	12390796	14
ENSGALG00000008312	chr1	12458574	12502440	21
ENSGALG00000008309	chr1	12503811	12569946	17
ENSGALG00000008306	chr1	12555981	12561976	2
ENSGALG00000008301	chr1	12581412	12614803	6
ENSGALG00000008295	chr1	12616508	12680867	25
ENSGALG00000008298	chr1	12648640	12663942	6
ENSGALG00000008288	chr1	12697209	12703112	4
ENSGALG00000008285	chr1	12707113	12725622	5
ENSGALG00000008280	chr1	12749138	12755643	11
ENSGALG00000008249	chr1	12755955	12771735	15
ENSGALG00000008236	chr1	12773350	12780339	22
ENSGALG00000008222	chr1	12784385	12804412	16
ENSGALG00000008193	chr1	12826259	13021256	60
ENSGALG00000008175	chr1	13128239	13192326	13
ENSGALG00000008167	chr1	13543955	13595875	27
ENSGALG00000008154	chr1	13599949	13688197	43
ENSGALG00000008132	chr1	13759498	13778526	15
ENSGALG00000008123	chr1	13779202	13790894	14
ENSGALG00000008115	chr1	13803082	13907150	10
ENSGALG00000008109	chr1	13932922	13961585	27
ENSGALG00000008098	chr1	14006789	14032957	26
ENSGALG00000008081	chr1	14182257	14210381	10
ENSGALG00000008060	chr1	14298387	14315628	8
ENSGALG00000008050	chr1	14325614	14336338	9
ENSGALG00000008035	chr1	14339708	14521184	39
ENSGALG00000008032	chr1	14487979	14489280	1
ENSGALG00000023661	chr1	14522395	14532737	5
ENSGALG00000008009	chr1	14537267	14559751	10
ENSGALG00000007998	chr1	14566129	14586911	18
ENSGALG00000007959	chr1	14601171	14611512	18
ENSGALG00000007931	chr1	14635315	14648719	25
ENSGALG00000007905	chr1	14650556	14690751	39
ENSGALG00000007917	chr1	14694755	14735230	75
ENSGALG00000007183	chr1	14749702	14767884	13
ENSGALG00000007161	chr1	14777938	14839890	98
ENSGALG00000023625	chr1	14867661	14871562	3
ENSGALG00000007142	chr1	15049213	15091005	22
ENSGALG00000007098	chr1	15147781	15202428	63
ENSGALG00000007043	chr1	15208488	15255988	21
ENSGALG00000007025	chr1	15274966	15369446	30
ENSGALG00000013018	chr1	15467728	15469591	3
ENSGALG00000004897	chr1	15478373	15485146	8
ENSGALG00000004208	chr1	15489832	15501171	10
ENSGALG00000013399	chr1	15510534	15547754	42
ENSGALG00000013182	chr1	15730619	15777305	15
ENSGALG00000006986	chr1	15800483	15811112	3
ENSGALG00000019397	chr1	15901161	15931678	12
ENSGALG00000006975	chr1	15966388	16121509	47
ENSGALG00000023587	chr1	16850718	16851125	2
ENSGALG00000019399	chr1	16909000	16924882	6
ENSGALG00000023584	chr1	17074216	17074371	1
ENSGALG00000008526	chr1	18510482	18560612	12
ENSGALG00000008547	chr1	18596394	18599912	1
ENSGALG00000008539	chr1	18611731	18620434	12
ENSGALG00000008551	chr1	18626652	18637617	9
ENSGALG00000023576	chr1	18917721	18920184	7
ENSGALG00000008554	chr1	19792913	19827928	11
ENSGALG00000008560	chr1	19845949	19862039	14
ENSGALG00000008570	chr1	19863413	19894065	45
ENSGALG00000000003	chr1	19916178	19934939	3
ENSGALG00000005013	chr1	19961719	19962161	3
ENSGALG00000008705	chr1	19983424	20005635	9
ENSGALG00000008694	chr1	20041907	20050047	8
ENSGALG00000008657	chr1	20055697	20075991	50
ENSGALG00000008641	chr1	20078768	20093642	19
ENSGALG00000008635	chr1	20096356	20099078	4
ENSGALG00000019384	chr1	20117971	20149239	10
ENSGALG00000008612	chr1	20156775	20173624	16
ENSGALG00000013146	chr1	20240310	20314517	36
ENSGALG00000025292	chr1	20310967	20311064	1
ENSGALG00000019382	chr1	20669902	20987619	10
ENSGALG00000025697	chr1	21205345	21205463	1
ENSGALG00000008740	chr1	21482968	21544387	31
ENSGALG00000008755	chr1	21802085	21829213	12
ENSGALG00000008761	chr1	21840264	21843822	3
ENSGALG00000008776	chr1	21906415	21913396	3
ENSGALG00000008805	chr1	22017794	22023222	3
ENSGALG00000008814	chr1	22032817	22041923	9
ENSGALG00000008821	chr1	22050067	22052382	3
ENSGALG00000008823	chr1	22055131	22074727	11
ENSGALG00000008836	chr1	22089840	22136915	11
ENSGALG00000008874	chr1	22163699	22187813	13
ENSGALG00000008926	chr1	22329956	22569703	54
ENSGALG00000008941	chr1	22577122	22579478	7
ENSGALG00000008953	chr1	22608672	22635389	22
ENSGALG00000008961	chr1	22642130	22774274	70
ENSGALG00000025193	chr1	22871678	22871908	1
ENSGALG00000008975	chr1	22962291	22976985	6
ENSGALG00000009002	chr1	23013358	23151038	18
ENSGALG00000009029	chr1	23207272	23251931	7
ENSGALG00000009066	chr1	23522527	23523645	1
ENSGALG00000009104	chr1	24033827	24080773	16
ENSGALG00000009110	chr1	24087925	24090643	3
ENSGALG00000009134	chr1	24244475	24288896	20
ENSGALG00000009324	chr1	24293735	24480380	66
ENSGALG00000009380	chr1	24571419	24666953	16
ENSGALG00000009385	chr1	24712530	24726164	19
ENSGALG00000009390	chr1	24766205	24831524	21
ENSGALG00000009393	chr1	24968254	24981418	4
ENSGALG00000009396	chr1	24990550	24997287	3
ENSGALG00000009398	chr1	25084061	25108665	13
ENSGALG00000009411	chr1	25196512	25258488	20
ENSGALG00000009424	chr1	25674642	25878607	50
ENSGALG00000009435	chr1	26268237	26294194	16
ENSGALG00000009439	chr1	26585188	26586300	1
ENSGALG00000025332	chr1	26632354	26632429	1
ENSGALG00000009440	chr1	26687361	26709051	9
ENSGALG00000009443	chr1	26715302	26734205	4
ENSGALG00000009446	chr1	26815626	26821912	4
ENSGALG00000009448	chr1	26824496	26834078	12
ENSGALG00000009454	chr1	26875470	26907920	11
ENSGALG00000009480	chr1	27009975	27173065	100
ENSGALG00000009485	chr1	27206585	27642568	10
ENSGALG00000009488	chr1	27382376	27384502	1
ENSGALG00000009492	chr1	28355751	28357829	2
ENSGALG00000009494	chr1	28361529	28367911	5
ENSGALG00000009497	chr1	28421229	28422310	2
ENSGALG00000009505	chr1	28442377	28475556	9
ENSGALG00000009514	chr1	28541399	28633760	75
ENSGALG00000009523	chr1	28774426	28910891	46
ENSGALG00000009530	chr1	28956982	29202929	20
ENSGALG00000009532	chr1	29381314	29410372	8
ENSGALG00000009540	chr1	29425753	29450579	5
ENSGALG00000009544	chr1	29481626	29487511	5
ENSGALG00000009547	chr1	29498961	29561011	10
ENSGALG00000009556	chr1	29565812	29573669	7
ENSGALG00000009572	chr1	29836899	29908367	37
ENSGALG00000009577	chr1	29971700	29980355	7
ENSGALG00000009586	chr1	29981541	29992990	25
ENSGALG00000009595	chr1	29997306	30008601	13
ENSGALG00000009596	chr1	30027816	30220178	7
ENSGALG00000019367	chr1	30048281	30049253	1
ENSGALG00000009601	chr1	30254325	30374191	36
ENSGALG00000009604	chr1	30441092	30471586	17
ENSGALG00000009603	chr1	30441685	30445417	3
ENSGALG00000009638	chr1	30544217	30577301	17
ENSGALG00000009665	chr1	30663730	30768138	21
ENSGALG00000009698	chr1	30848589	30872608	15
ENSGALG00000009730	chr1	30866526	31029243	16
ENSGALG00000008497	chr1	30899307	30911727	28
ENSGALG00000009739	chr1	31160335	31161900	1
ENSGALG00000009743	chr1	31338724	31352094	16
ENSGALG00000009747	chr1	31353353	31360482	5
ENSGALG00000009755	chr1	31649127	31691941	21
ENSGALG00000009759	chr1	32019256	32047397	4
ENSGALG00000019361	chr1	32656601	32685752	3
ENSGALG00000009773	chr1	32832819	32895108	61
ENSGALG00000009795	chr1	32910951	32980744	68
ENSGALG00000018237	chr1	32988063	32988147	1
ENSGALG00000009805	chr1	33017403	33144859	10
ENSGALG00000009808	chr1	33227854	33229419	3
ENSGALG00000009815	chr1	33324953	33335128	5
ENSGALG00000009825	chr1	33438060	33507310	20
ENSGALG00000009829	chr1	33532735	33534719	4
ENSGALG00000025464	chr1	33533439	33533568	1
ENSGALG00000009840	chr1	33571046	33592194	20
ENSGALG00000009842	chr1	33644958	33695230	5
ENSGALG00000009856	chr1	33705021	33721696	14
ENSGALG00000009859	chr1	33747842	33770636	11
ENSGALG00000009867	chr1	33811375	33851955	9
ENSGALG00000009873	chr1	33885499	33913050	24
ENSGALG00000009875	chr1	34135755	34143068	2
ENSGALG00000019358	chr1	34296495	34298515	5
ENSGALG00000009879	chr1	34299919	34306487	5
ENSGALG00000009885	chr1	34346922	34358070	13
ENSGALG00000009895	chr1	34360715	34435180	22
ENSGALG00000009899	chr1	34727348	34738469	13
ENSGALG00000009901	chr1	34828663	34838711	2
ENSGALG00000009903	chr1	34983178	34986471	9
ENSGALG00000009904	chr1	35031327	35033086	3
ENSGALG00000009905	chr1	35043917	35066060	24
ENSGALG00000009927	chr1	35160643	35175371	7
ENSGALG00000009934	chr1	35179015	35202430	40
ENSGALG00000009940	chr1	35203199	35206854	6
ENSGALG00000019356	chr1	35218926	35223855	2
ENSGALG00000009942	chr1	35224643	35235692	18
ENSGALG00000009945	chr1	35242638	35273285	8
ENSGALG00000019355	chr1	35320394	35337507	10
ENSGALG00000009963	chr1	35352109	35355837	8
ENSGALG00000009966	chr1	35410227	35420731	6
ENSGALG00000009975	chr1	35430965	35442281	15
ENSGALG00000010018	chr1	35448488	35456818	9
ENSGALG00000010029	chr1	35461617	35477043	9
ENSGALG00000009959	chr1	35498238	35520688	10
ENSGALG00000019352	chr1	35523358	35565961	38
ENSGALG00000019351	chr1	35584059	35592157	2
ENSGALG00000010042	chr1	35701410	35740855	14
ENSGALG00000010044	chr1	35747352	35758241	4
ENSGALG00000010049	chr1	35772559	35807324	28
ENSGALG00000010148	chr1	35835725	35964811	13
ENSGALG00000010152	chr1	36059435	36076076	7
ENSGALG00000010163	chr1	36193320	36245427	17
ENSGALG00000010177	chr1	36264557	36296124	34
ENSGALG00000010183	chr1	36361097	36372089	7
ENSGALG00000010190	chr1	36391020	36411371	18
ENSGALG00000010198	chr1	36422564	36476833	22
ENSGALG00000010200	chr1	36551802	36760696	18
ENSGALG00000010204	chr1	37526119	37618955	4
ENSGALG00000010208	chr1	37632448	37664609	22
ENSGALG00000021897	chr1	37666596	37672989	6
ENSGALG00000010222	chr1	37675421	37681929	4
ENSGALG00000010223	chr1	37684848	37690352	4
ENSGALG00000010224	chr1	37693910	37701786	9
ENSGALG00000010227	chr1	37706141	37710417	9
ENSGALG00000010238	chr1	37839992	37853505	10
ENSGALG00000010246	chr1	37932704	37973403	21
ENSGALG00000010253	chr1	38079627	38125922	16
ENSGALG00000010265	chr1	38187609	38200098	11
ENSGALG00000010311	chr1	38639851	38819441	36
ENSGALG00000010319	chr1	39007109	39349284	10
ENSGALG00000010320	chr1	39379188	39446679	10
ENSGALG00000010325	chr1	39460992	39583264	103
ENSGALG00000010342	chr1	39664397	39750429	69
ENSGALG00000010935	chr1	39781712	39878600	60
ENSGALG00000010936	chr1	39896084	39897113	5
ENSGALG00000010939	chr1	39927737	39953898	4
ENSGALG00000010940	chr1	40015473	40092770	47
ENSGALG00000010958	chr1	40096268	40396083	30
ENSGALG00000010962	chr1	40594096	40644116	21
ENSGALG00000010975	chr1	40809946	40947503	11
ENSGALG00000010992	chr1	41493187	41516449	11
ENSGALG00000011002	chr1	41602932	41639444	17
ENSGALG00000011159	chr1	42635237	42647281	10
ENSGALG00000011168	chr1	42649400	42653554	6
ENSGALG00000011177	chr1	42655116	42704836	49
ENSGALG00000011198	chr1	42715635	42740943	14
ENSGALG00000011206	chr1	42833603	42884500	9
ENSGALG00000011207	chr1	43141988	43144750	11
ENSGALG00000011215	chr1	43181036	43222454	12
ENSGALG00000011258	chr1	43245490	43274237	43
ENSGALG00000011269	chr1	43768326	43787835	6
ENSGALG00000011270	chr1	43813374	43820205	3
ENSGALG00000011271	chr1	43830744	43841576	3
ENSGALG00000011274	chr1	43863126	43901140	14
ENSGALG00000011276	chr1	44241462	44242467	2
ENSGALG00000019338	chr1	44243145	44246221	2
ENSGALG00000011277	chr1	44439861	44458072	9
ENSGALG00000011280	chr1	44466259	44525604	27
ENSGALG00000011285	chr1	44658823	44679330	5
ENSGALG00000011292	chr1	44683630	44702499	8
ENSGALG00000011293	chr1	44717280	44719688	3
ENSGALG00000011295	chr1	44733155	44734789	3
ENSGALG00000011297	chr1	44744204	44819987	4
ENSGALG00000011309	chr1	44904538	44971249	30
ENSGALG00000019336	chr1	44974423	44993024	15
ENSGALG00000011320	chr1	45006142	45009310	3
ENSGALG00000011323	chr1	45082580	45083530	1
ENSGALG00000011325	chr1	45148954	45154356	2
ENSGALG00000011327	chr1	45164759	45198196	29
ENSGALG00000011342	chr1	45216758	45267952	18
ENSGALG00000011357	chr1	45293772	45325429	12
ENSGALG00000011377	chr1	45375706	45390399	11
ENSGALG00000011400	chr1	45395155	45404891	5
ENSGALG00000011406	chr1	45438804	45471020	18
ENSGALG00000011409	chr1	45505697	45506760	3
ENSGALG00000011414	chr1	45509768	45517437	9
ENSGALG00000011421	chr1	45519623	45531751	32
ENSGALG00000011429	chr1	45535405	45549611	18
ENSGALG00000011435	chr1	45590647	45624720	5
ENSGALG00000011456	chr1	45631238	45681968	16
ENSGALG00000011459	chr1	45748838	45770207	17
ENSGALG00000011479	chr1	45852436	45875373	13
ENSGALG00000025410	chr1	46056227	46056314	1
ENSGALG00000018238	chr1	46122336	46122444	1
ENSGALG00000019331	chr1	46360809	46366122	3
ENSGALG00000011504	chr1	46457685	46479739	27
ENSGALG00000011514	chr1	46486266	46491636	11
ENSGALG00000024964	chr1	46489824	46490064	1
ENSGALG00000011516	chr1	46497138	46505055	4
ENSGALG00000011531	chr1	46506639	46532246	78
ENSGALG00000011549	chr1	46590879	46956344	19
ENSGALG00000011557	chr1	46973769	47026626	21
ENSGALG00000011559	chr1	47031851	47040100	14
ENSGALG00000011569	chr1	47045754	47072281	17
ENSGALG00000011582	chr1	47081867	47107464	11
ENSGALG00000011594	chr1	47125596	47164277	16
ENSGALG00000011614	chr1	47330900	47433047	24
ENSGALG00000011633	chr1	47439862	47461834	11
ENSGALG00000011643	chr1	47474326	47533975	97
ENSGALG00000011651	chr1	47534967	47539557	6
ENSGALG00000011662	chr1	47541385	47586444	39
ENSGALG00000011682	chr1	47601826	47671977	25
ENSGALG00000011717	chr1	47694663	47711407	11
ENSGALG00000011722	chr1	47716389	47730175	28
ENSGALG00000011724	chr1	47731238	47746149	30
ENSGALG00000011727	chr1	47766523	47775164	13
ENSGALG00000011738	chr1	47813307	47821465	7
ENSGALG00000011739	chr1	47822355	47840681	5
ENSGALG00000011740	chr1	47857397	47860207	3
ENSGALG00000011742	chr1	47873162	47873815	1
ENSGALG00000011743	chr1	47878858	47879527	1
ENSGALG00000011745	chr1	47884947	47891192	9
ENSGALG00000011747	chr1	47896391	48002933	9
ENSGALG00000011759	chr1	47896393	48002933	18
ENSGALG00000011783	chr1	47929991	48002933	8
ENSGALG00000011784	chr1	48018126	48018803	1
ENSGALG00000011794	chr1	48026754	48035243	11
ENSGALG00000011796	chr1	48052367	48055452	3
ENSGALG00000011798	chr1	48070044	48075951	5
ENSGALG00000011799	chr1	48079518	48085284	5
ENSGALG00000011800	chr1	48097274	48112752	15
ENSGALG00000011802	chr1	48113904	48119944	5
ENSGALG00000011803	chr1	48153661	48166601	4
ENSGALG00000011809	chr1	48297135	48412051	11
ENSGALG00000011814	chr1	48665108	48725545	12
ENSGALG00000011826	chr1	48731195	48759169	10
ENSGALG00000011838	chr1	48770715	48815343	26
ENSGALG00000011847	chr1	48827823	48872911	16
ENSGALG00000011854	chr1	48885853	48933479	16
ENSGALG00000011856	chr1	48942887	48943368	3
ENSGALG00000011857	chr1	48954741	48977494	8
ENSGALG00000011859	chr1	48982444	48983879	4
ENSGALG00000019325	chr1	49002138	49006329	5
ENSGALG00000017894	chr1	49008200	49008265	1
ENSGALG00000011863	chr1	49008684	49022573	9
ENSGALG00000011866	chr1	49026114	49029592	6
ENSGALG00000011867	chr1	49031122	49037424	8
ENSGALG00000023193	chr1	49062546	49062932	2
ENSGALG00000019324	chr1	49071330	49073147	3
ENSGALG00000011872	chr1	49079745	49091125	4
ENSGALG00000025388	chr1	49101875	49101914	1
ENSGALG00000011878	chr1	49172859	49210733	4
ENSGALG00000011894	chr1	49233695	49242217	8
ENSGALG00000011897	chr1	49246764	49247731	3
ENSGALG00000011898	chr1	49251510	49251600	2
ENSGALG00000011900	chr1	49253399	49257565	8
ENSGALG00000011908	chr1	49259923	49265829	17
ENSGALG00000011913	chr1	49268580	49275111	9
ENSGALG00000011914	chr1	49288880	49291875	4
ENSGALG00000019322	chr1	49302164	49303443	2
ENSGALG00000011916	chr1	49322189	49334977	27
ENSGALG00000018239	chr1	49322373	49322481	1
ENSGALG00000011918	chr1	49338910	49340682	5
ENSGALG00000011919	chr1	49343178	49379121	26
ENSGALG00000011931	chr1	49380273	49381780	2
ENSGALG00000011932	chr1	49384793	49397283	23
ENSGALG00000011934	chr1	49405436	49408733	4
ENSGALG00000011944	chr1	49413004	49416565	6
ENSGALG00000000049	chr1	49419820	49422988	5
ENSGALG00000011947	chr1	49427411	49433229	6
ENSGALG00000011950	chr1	49434953	49454814	18
ENSGALG00000011953	chr1	49457181	49461172	2
ENSGALG00000011957	chr1	49465974	49472714	6
ENSGALG00000011958	chr1	49490298	49504784	11
ENSGALG00000011965	chr1	49516252	49551773	19
ENSGALG00000011966	chr1	49563369	49579661	14
ENSGALG00000011970	chr1	49581940	49583897	3
ENSGALG00000011976	chr1	49585517	49599728	16
ENSGALG00000011992	chr1	49607382	49662539	33
ENSGALG00000011993	chr1	49688623	49698025	4
ENSGALG00000012003	chr1	49717948	49731250	9
ENSGALG00000012007	chr1	49732701	49752470	15
ENSGALG00000012013	chr1	49761418	49771881	7
ENSGALG00000012024	chr1	49808973	49886002	14
ENSGALG00000012033	chr1	49890225	49908573	19
ENSGALG00000012034	chr1	49917568	49932865	26
ENSGALG00000012050	chr1	49946996	50020524	18
ENSGALG00000012053	chr1	50093708	50105163	5
ENSGALG00000012056	chr1	50127020	50165455	9
ENSGALG00000012122	chr1	50238038	50320877	36
ENSGALG00000024676	chr1	50322999	50323324	1
ENSGALG00000012132	chr1	50417381	50419531	7
ENSGALG00000012135	chr1	50426467	50427218	6
ENSGALG00000012144	chr1	50441541	50445651	4
ENSGALG00000012146	chr1	50460682	50460844	3
ENSGALG00000012150	chr1	50486519	50506172	27
ENSGALG00000012172	chr1	50518376	50523402	16
ENSGALG00000017808	chr1	50521243	50521334	1
ENSGALG00000012178	chr1	50551500	50563245	18
ENSGALG00000023146	chr1	50579611	50587312	5
ENSGALG00000012183	chr1	50615064	50616020	3
ENSGALG00000012201	chr1	50621576	50624975	3
ENSGALG00000012204	chr1	50629345	50632973	9
ENSGALG00000012217	chr1	50642500	50643557	2
ENSGALG00000012215	chr1	50644745	50655326	28
ENSGALG00000019317	chr1	50660629	50668507	4
ENSGALG00000019316	chr1	50671591	50672568	4
ENSGALG00000012218	chr1	50673308	50674778	3
ENSGALG00000012236	chr1	50688645	50701051	10
ENSGALG00000012247	chr1	50703036	50720062	13
ENSGALG00000012252	chr1	50736197	50736715	1
ENSGALG00000012254	chr1	50740651	50741923	2
ENSGALG00000019315	chr1	50757337	50773408	16
ENSGALG00000012272	chr1	50785999	50801257	10
ENSGALG00000012277	chr1	50802168	50802876	5
ENSGALG00000012281	chr1	50805191	50823359	16
ENSGALG00000012285	chr1	50825197	50833148	14
ENSGALG00000012288	chr1	50834546	50842210	11
ENSGALG00000019313	chr1	50846531	50855400	11
ENSGALG00000012290	chr1	50880745	50889904	4
ENSGALG00000012291	chr1	50893024	50896196	6
ENSGALG00000012293	chr1	50896527	50900075	5
ENSGALG00000012265	chr1	50902332	50918835	34
ENSGALG00000012296	chr1	50922855	50932006	24
ENSGALG00000012299	chr1	50933839	50942388	7
ENSGALG00000012307	chr1	50948867	50949461	2
ENSGALG00000019312	chr1	50952430	50953129	3
ENSGALG00000012312	chr1	50954949	50957105	4
ENSGALG00000012410	chr1	50964769	50967951	5
ENSGALG00000012416	chr1	50968773	50975411	13
ENSGALG00000012419	chr1	50977373	50978029	1
ENSGALG00000012420	chr1	50980006	50981686	6
ENSGALG00000023131	chr1	50997972	50998114	2
ENSGALG00000012422	chr1	50999464	51004823	15
ENSGALG00000003213	chr1	51019487	51031197	5
ENSGALG00000012436	chr1	51059358	51063659	9
ENSGALG00000012442	chr1	51068486	51079161	9
ENSGALG00000012446	chr1	51145682	51148090	1
ENSGALG00000012454	chr1	51199084	51211822	11
ENSGALG00000012456	chr1	51226284	51235385	14
ENSGALG00000012457	chr1	51238573	51242963	2
ENSGALG00000012472	chr1	51271488	51281263	9
ENSGALG00000012483	chr1	51286729	51304176	17
ENSGALG00000012486	chr1	51308656	51312601	5
ENSGALG00000012487	chr1	51322013	51322551	2
ENSGALG00000012488	chr1	51324060	51331178	6
ENSGALG00000012490	chr1	51334052	51336815	4
ENSGALG00000012518	chr1	51360881	51383762	18
ENSGALG00000012520	chr1	51389943	51398914	18
ENSGALG00000012522	chr1	51423545	51432475	9
ENSGALG00000012523	chr1	51442040	51449051	7
ENSGALG00000012529	chr1	51525302	51530618	17
ENSGALG00000012530	chr1	51531906	51539895	8
ENSGALG00000012532	chr1	51542214	51549504	7
ENSGALG00000012533	chr1	51615602	51634581	25
ENSGALG00000012540	chr1	51751690	51804220	12
ENSGALG00000012541	chr1	51818713	51822494	3
ENSGALG00000012542	chr1	51851334	51852889	2
ENSGALG00000012546	chr1	51908740	51916354	16
ENSGALG00000012550	chr1	51918658	51923941	10
ENSGALG00000012552	chr1	51932714	51951954	24
ENSGALG00000012556	chr1	51953997	51966214	12
ENSGALG00000012557	chr1	52055366	52080339	5
ENSGALG00000012559	chr1	52571474	52768547	30
ENSGALG00000012566	chr1	52856388	53155657	24
ENSGALG00000012568	chr1	52909747	53059660	8
ENSGALG00000012569	chr1	53161854	53171551	22
ENSGALG00000012602	chr1	53179959	53198052	10
ENSGALG00000012611	chr1	53219039	53231374	12
ENSGALG00000019304	chr1	53251134	53251166	2
ENSGALG00000012619	chr1	53258921	53274800	10
ENSGALG00000012631	chr1	53276560	53290046	24
ENSGALG00000012635	chr1	53310082	53379413	15
ENSGALG00000012638	chr1	53523057	53557058	27
ENSGALG00000012639	chr1	53562755	53563834	1
ENSGALG00000012640	chr1	53567560	53578036	5
ENSGALG00000012642	chr1	53606264	53625198	8
ENSGALG00000012647	chr1	53644253	53716951	17
ENSGALG00000012655	chr1	53742905	53808718	26
ENSGALG00000012658	chr1	53814959	53826158	31
ENSGALG00000012659	chr1	53838978	53840311	1
ENSGALG00000012662	chr1	53864837	53909646	7
ENSGALG00000012665	chr1	54147853	54373329	25
ENSGALG00000012674	chr1	54179297	54408983	52
ENSGALG00000012694	chr1	54252953	54452366	4
ENSGALG00000012697	chr1	54266358	54503474	26
ENSGALG00000012714	chr1	54713220	54737618	28
ENSGALG00000012717	chr1	54765942	54775654	16
ENSGALG00000012718	chr1	54787085	54800573	12
ENSGALG00000012719	chr1	54810207	54822241	9
ENSGALG00000012722	chr1	54824368	54830729	9
ENSGALG00000012726	chr1	54838156	54847954	22
ENSGALG00000012734	chr1	54872939	54892117	14
ENSGALG00000012751	chr1	54897284	54969086	63
ENSGALG00000012754	chr1	55199298	55235311	13
ENSGALG00000019300	chr1	55246045	55271054	8
ENSGALG00000012755	chr1	55401364	55449791	4
ENSGALG00000012756	chr1	55490610	55536723	13
ENSGALG00000012759	chr1	55540151	55562401	7
ENSGALG00000012760	chr1	55571414	55584073	6
ENSGALG00000012761	chr1	55614964	55627583	5
ENSGALG00000012763	chr1	55640000	55679859	20
ENSGALG00000012766	chr1	55682830	55692051	6
ENSGALG00000012769	chr1	55694916	55711119	7
ENSGALG00000012783	chr1	55726195	55789348	50
ENSGALG00000012788	chr1	55853265	55868008	12
ENSGALG00000012791	chr1	55873025	55977866	9
ENSGALG00000012792	chr1	56181417	56264983	18
ENSGALG00000012796	chr1	56360327	56429543	19
ENSGALG00000012812	chr1	56480398	56494381	13
ENSGALG00000012823	chr1	56499999	56535928	18
ENSGALG00000012834	chr1	56670583	56704575	10
ENSGALG00000012847	chr1	56756880	56769437	12
ENSGALG00000012848	chr1	56797239	56828858	18
ENSGALG00000012849	chr1	56872538	56888882	20
ENSGALG00000012850	chr1	56891465	56894967	3
ENSGALG00000012852	chr1	56901457	56914915	7
ENSGALG00000012857	chr1	56952898	56987172	19
ENSGALG00000012863	chr1	57011729	57022007	11
ENSGALG00000012865	chr1	57040225	57107287	36
ENSGALG00000012870	chr1	57395914	57427183	17
ENSGALG00000012874	chr1	57433387	57438310	8
ENSGALG00000012875	chr1	57446445	57457534	10
ENSGALG00000012876	chr1	57461265	57464355	4
ENSGALG00000012877	chr1	57510555	57544610	10
ENSGALG00000012890	chr1	57633572	57762086	30
ENSGALG00000019293	chr1	57773881	57774078	1
ENSGALG00000012894	chr1	57928134	57929534	1
ENSGALG00000021734	chr1	57987791	57987883	1
ENSGALG00000025315	chr1	58009122	58009205	1
ENSGALG00000012908	chr1	58484288	58511023	13
ENSGALG00000012911	chr1	58760524	58792411	7
ENSGALG00000012913	chr1	58948658	58983422	25
ENSGALG00000012919	chr1	59023770	59028302	5
ENSGALG00000012929	chr1	59035073	59068887	42
ENSGALG00000012932	chr1	59084873	59113431	13
ENSGALG00000012934	chr1	59207065	59286545	9
ENSGALG00000012936	chr1	59420069	59421523	3
ENSGALG00000012938	chr1	59491232	59512553	9
ENSGALG00000012944	chr1	59581686	59639923	32
ENSGALG00000012946	chr1	59664392	59672403	5
ENSGALG00000025369	chr1	59673179	59673268	1
ENSGALG00000012947	chr1	59690725	59721386	19
ENSGALG00000012953	chr1	59732323	59767543	24
ENSGALG00000012956	chr1	59825538	59956324	19
ENSGALG00000012958	chr1	60026913	60028019	4
ENSGALG00000012969	chr1	60029523	60048882	24
ENSGALG00000012974	chr1	60050508	60077086	10
ENSGALG00000012975	chr1	60173496	60209980	13
ENSGALG00000019291	chr1	60223964	60240871	13
ENSGALG00000019290	chr1	60262815	60288940	14
ENSGALG00000012985	chr1	60272597	60326372	14
ENSGALG00000012986	chr1	60340063	60385419	28
ENSGALG00000012987	chr1	60390040	60400522	10
ENSGALG00000012988	chr1	60443963	60465537	18
ENSGALG00000012989	chr1	60471842	60514634	4
ENSGALG00000012992	chr1	60543233	60640071	55
ENSGALG00000012993	chr1	60644758	60652120	10
ENSGALG00000012994	chr1	60667478	60845699	12
ENSGALG00000012998	chr1	61013646	61028782	8
ENSGALG00000013000	chr1	61056134	61077170	16
ENSGALG00000013007	chr1	61082719	61193095	66
ENSGALG00000013008	chr1	61090096	61092019	1
ENSGALG00000013010	chr1	61215534	61255965	8
ENSGALG00000013022	chr1	61316929	61696630	73
ENSGALG00000013024	chr1	61727671	61738561	18
ENSGALG00000013026	chr1	61756845	61760713	6
ENSGALG00000013031	chr1	61768044	61783744	19
ENSGALG00000013034	chr1	61841644	61893324	43
ENSGALG00000013036	chr1	61900538	61907260	8
ENSGALG00000013037	chr1	61915143	61947484	5
ENSGALG00000013039	chr1	61954272	61959415	5
ENSGALG00000013042	chr1	62017803	62078466	21
ENSGALG00000019286	chr1	62155372	62156752	2
ENSGALG00000013045	chr1	62160763	62176625	21
ENSGALG00000013056	chr1	62163173	62176635	17
ENSGALG00000013058	chr1	62204666	62208244	5
ENSGALG00000013067	chr1	62216693	62256914	21
ENSGALG00000019284	chr1	62218252	62259309	17
ENSGALG00000013072	chr1	62219123	62566899	12
ENSGALG00000013069	chr1	62275303	62286903	4
ENSGALG00000013071	chr1	62369600	62555985	56
ENSGALG00000013085	chr1	62986935	63050443	50
ENSGALG00000013091	chr1	63056191	63109524	20
ENSGALG00000013092	chr1	63219438	63228569	11
ENSGALG00000013095	chr1	63237476	63284015	8
ENSGALG00000013097	chr1	63335821	63363886	16
ENSGALG00000013098	chr1	63400974	63404815	3
ENSGALG00000019280	chr1	63473336	63529859	5
ENSGALG00000025472	chr1	63875431	63875546	1
ENSGALG00000013112	chr1	64013578	64019911	3
ENSGALG00000013117	chr1	64110013	64300306	27
ENSGALG00000013123	chr1	64307103	64345296	10
ENSGALG00000013125	chr1	64345635	64346476	1
ENSGALG00000013134	chr1	64569927	64638317	22
ENSGALG00000013136	chr1	64675897	64704921	7
ENSGALG00000013143	chr1	65154934	65239709	30
ENSGALG00000013154	chr1	65257999	65279234	28
ENSGALG00000019277	chr1	65292084	65306671	11
ENSGALG00000019276	chr1	65315496	65333114	12
ENSGALG00000013164	chr1	65351783	65368553	13
ENSGALG00000013168	chr1	65386058	65389973	3
ENSGALG00000013173	chr1	65421813	65434364	11
ENSGALG00000013174	chr1	65438787	65457945	15
ENSGALG00000013177	chr1	65515301	65539850	9
ENSGALG00000023012	chr1	65724678	65730823	2
ENSGALG00000013204	chr1	66037031	66289464	42
ENSGALG00000013205	chr1	66570113	66595785	8
ENSGALG00000013210	chr1	66619607	66685645	49
ENSGALG00000013211	chr1	66704142	66819961	10
ENSGALG00000013218	chr1	66909271	66912565	2
ENSGALG00000013226	chr1	66943918	66950332	7
ENSGALG00000013229	chr1	66960800	66967408	7
ENSGALG00000013244	chr1	66988430	67062604	38
ENSGALG00000025480	chr1	66988944	66989012	1
ENSGALG00000013257	chr1	67146815	67156505	7
ENSGALG00000013265	chr1	67164577	67203955	16
ENSGALG00000013273	chr1	67233403	67235601	4
ENSGALG00000014011	chr1	67273665	67281240	9
ENSGALG00000014030	chr1	67281642	67296121	12
ENSGALG00000014031	chr1	67300541	67307106	4
ENSGALG00000014033	chr1	67306780	67327454	5
ENSGALG00000014037	chr1	67479214	67495371	3
ENSGALG00000014041	chr1	67674416	67689406	5
ENSGALG00000014042	chr1	67731899	67749595	3
ENSGALG00000014071	chr1	67779141	68013059	56
ENSGALG00000019267	chr1	68067885	68075269	5
ENSGALG00000014083	chr1	68083235	68101683	13
ENSGALG00000014084	chr1	68105722	68114522	6
ENSGALG00000014085	chr1	68120628	68129454	10
ENSGALG00000014094	chr1	68222552	68237450	38
ENSGALG00000014096	chr1	68259544	68286268	31
ENSGALG00000014106	chr1	68362222	68410843	51
ENSGALG00000014122	chr1	68419574	68429228	8
ENSGALG00000014126	chr1	68434700	68443823	7
ENSGALG00000014128	chr1	68458425	68459492	1
ENSGALG00000014140	chr1	68485337	68518573	30
ENSGALG00000014159	chr1	68525640	68564518	22
ENSGALG00000014163	chr1	68597746	68618243	11
ENSGALG00000014164	chr1	68629331	68633124	4
ENSGALG00000014165	chr1	68637739	68639419	3
ENSGALG00000014166	chr1	68645958	68650197	3
ENSGALG00000014167	chr1	68652768	68668146	13
ENSGALG00000014178	chr1	68684562	68882366	21
ENSGALG00000014186	chr1	68952130	68998928	6
ENSGALG00000014188	chr1	69019293	69032275	6
ENSGALG00000014189	chr1	69132743	69145482	7
ENSGALG00000014190	chr1	69197155	69209214	8
ENSGALG00000014194	chr1	69213038	69229251	14
ENSGALG00000014201	chr1	69236251	69292473	11
ENSGALG00000014203	chr1	69301498	69316878	11
ENSGALG00000014213	chr1	69821487	69906461	10
ENSGALG00000019262	chr1	69924123	69924197	1
ENSGALG00000019261	chr1	69992743	70048134	11
ENSGALG00000014218	chr1	70061512	70100723	10
ENSGALG00000014222	chr1	70343141	70359141	12
ENSGALG00000014226	chr1	70367674	70401319	9
ENSGALG00000014227	chr1	70452952	70477368	6
ENSGALG00000014228	chr1	70502901	70538686	50
ENSGALG00000014232	chr1	70542013	70552708	12
ENSGALG00000014233	chr1	70592804	70674824	17
ENSGALG00000014234	chr1	70707737	70803403	10
ENSGALG00000014235	chr1	70891935	70982841	13
ENSGALG00000018240	chr1	71339984	71340059	1
ENSGALG00000018241	chr1	71340813	71340897	1
ENSGALG00000022985	chr1	71380659	71411781	24
ENSGALG00000014240	chr1	71444131	71478480	11
ENSGALG00000009702	chr1	71449284	71498659	33
ENSGALG00000014551	chr1	71458513	71498659	9
ENSGALG00000013911	chr1	71517098	71540176	22
ENSGALG00000012921	chr1	71589126	71718331	14
ENSGALG00000011544	chr1	71778673	71785183	4
ENSGALG00000011558	chr1	71803476	71912064	22
ENSGALG00000014147	chr1	71944320	71949032	2
ENSGALG00000013461	chr1	71995225	72012115	9
ENSGALG00000014141	chr1	72087513	72088331	3
ENSGALG00000022980	chr1	72243985	72245508	2
ENSGALG00000017296	chr1	72468688	72479174	6
ENSGALG00000017295	chr1	72549236	72558597	10
ENSGALG00000017291	chr1	73041409	73117006	19
ENSGALG00000017290	chr1	73147159	73153565	6
ENSGALG00000017289	chr1	73157184	73181682	16
ENSGALG00000017287	chr1	73195637	73199271	3
ENSGALG00000017283	chr1	73272852	73312387	11
ENSGALG00000017282	chr1	73490343	73506500	20
ENSGALG00000017280	chr1	73639238	73731908	3
ENSGALG00000017279	chr1	73639898	73732726	5
ENSGALG00000017271	chr1	74104705	74284270	50
ENSGALG00000017272	chr1	74308114	74442679	93
ENSGALG00000017274	chr1	74478484	74502225	8
ENSGALG00000019041	chr1	74519204	74523169	5
ENSGALG00000017276	chr1	74532254	74542564	10
ENSGALG00000013272	chr1	74648008	74673506	8
ENSGALG00000014347	chr1	74774731	74786608	8
ENSGALG00000014346	chr1	74804935	74945135	8
ENSGALG00000014342	chr1	74965856	75011927	48
ENSGALG00000013420	chr1	75039658	75086903	11
ENSGALG00000013424	chr1	75044247	75056223	9
ENSGALG00000013422	chr1	75074522	75077941	3
ENSGALG00000014335	chr1	75127836	75140912	12
ENSGALG00000014331	chr1	75147144	75160761	22
ENSGALG00000014330	chr1	75194909	75199077	6
ENSGALG00000014329	chr1	75221282	75230067	9
ENSGALG00000014324	chr1	75292590	75300732	20
ENSGALG00000014280	chr1	75378184	75381885	5
ENSGALG00000014274	chr1	75429401	75462760	6
ENSGALG00000019254	chr1	75504565	75533836	36
ENSGALG00000014252	chr1	75569644	75597835	27
ENSGALG00000014263	chr1	75613582	75628892	14
ENSGALG00000014256	chr1	75631422	75634009	11
ENSGALG00000022964	chr1	75651706	75695214	48
ENSGALG00000011926	chr1	75652775	75719641	16
ENSGALG00000022962	chr1	75671756	75773219	177
ENSGALG00000011930	chr1	75786220	75821046	28
ENSGALG00000014361	chr1	75930186	76063394	13
ENSGALG00000014362	chr1	76092233	76099780	7
ENSGALG00000014407	chr1	76170122	76211794	9
ENSGALG00000014410	chr1	76216471	76220728	3
ENSGALG00000014412	chr1	76222613	76227236	3
ENSGALG00000014413	chr1	76240454	76245018	3
ENSGALG00000007378	chr1	76247186	76254263	4
ENSGALG00000014426	chr1	76257889	76297142	26
ENSGALG00000013999	chr1	76318007	76323384	3
ENSGALG00000014244	chr1	76351896	76359789	18
ENSGALG00000022955	chr1	76365161	76366791	8
ENSGALG00000014439	chr1	76370577	76394310	61
ENSGALG00000025653	chr1	76371132	76371452	1
ENSGALG00000014442	chr1	76403473	76406334	18
ENSGALG00000014443	chr1	76417564	76421059	7
ENSGALG00000014445	chr1	76432561	76437127	24
ENSGALG00000013565	chr1	76438212	76455930	35
ENSGALG00000025615	chr1	76441586	76441726	1
ENSGALG00000014455	chr1	76477028	76477993	1
ENSGALG00000014456	chr1	76489712	76507259	10
ENSGALG00000014457	chr1	76517988	76531812	8
ENSGALG00000014459	chr1	76538054	76563408	15
ENSGALG00000014466	chr1	76586160	76587285	7
ENSGALG00000014467	chr1	76599642	76602598	6
ENSGALG00000014468	chr1	76614289	76620483	7
ENSGALG00000014476	chr1	76645558	76646510	3
ENSGALG00000014477	chr1	76656438	76667901	18
ENSGALG00000022926	chr1	76677111	76681280	7
ENSGALG00000014490	chr1	76682852	76692959	28
ENSGALG00000014513	chr1	76705063	76706781	5
ENSGALG00000014525	chr1	76707478	76722652	19
ENSGALG00000014526	chr1	76722948	76725888	7
ENSGALG00000014528	chr1	76735797	76745031	11
ENSGALG00000014554	chr1	76766023	76773630	16
ENSGALG00000014555	chr1	76774633	76775315	3
ENSGALG00000014561	chr1	76787529	76796983	14
ENSGALG00000014567	chr1	76797653	76802308	13
ENSGALG00000014568	chr1	76803489	76805501	4
ENSGALG00000014570	chr1	76806025	76811923	11
ENSGALG00000014603	chr1	76828193	76837293	12
ENSGALG00000014659	chr1	76841696	76847005	21
ENSGALG00000014662	chr1	76853248	76854033	3
ENSGALG00000014674	chr1	76857132	76869597	17
ENSGALG00000014680	chr1	76871322	76873456	6
ENSGALG00000014683	chr1	76884391	76892950	22
ENSGALG00000014685	chr1	76934391	76935155	1
ENSGALG00000014687	chr1	76948336	76978531	19
ENSGALG00000014688	chr1	76984760	76991276	8
ENSGALG00000014689	chr1	77034805	77041266	6
ENSGALG00000014695	chr1	77059014	77088018	18
ENSGALG00000014698	chr1	77121472	77145044	20
ENSGALG00000014701	chr1	77168161	77198349	30
ENSGALG00000014708	chr1	77209799	77218474	6
ENSGALG00000014720	chr1	77223730	77244750	11
ENSGALG00000014736	chr1	77308147	77326996	14
ENSGALG00000014746	chr1	77365329	77384204	14
ENSGALG00000014749	chr1	77428793	77482531	17
ENSGALG00000019249	chr1	77522433	77588328	5
ENSGALG00000014750	chr1	77522433	77569912	3
ENSGALG00000014754	chr1	77529069	77570070	8
ENSGALG00000022907	chr1	77556747	77570070	4
ENSGALG00000018512	chr1	77787004	77807436	16
ENSGALG00000014759	chr1	77815929	77837397	10
ENSGALG00000014723	chr1	77858429	77865124	4
ENSGALG00000014722	chr1	77888341	77894730	6
ENSGALG00000014764	chr1	77925202	77932837	6
ENSGALG00000014766	chr1	77940521	77950037	6
ENSGALG00000014772	chr1	78062754	78089164	5
ENSGALG00000014776	chr1	78166868	78201247	15
ENSGALG00000014779	chr1	78417026	78499542	39
ENSGALG00000014791	chr1	78503974	78523435	25
ENSGALG00000014794	chr1	78526047	78546236	11
ENSGALG00000014453	chr1	78571732	78572865	2
ENSGALG00000007084	chr1	78583095	78586829	6
ENSGALG00000014800	chr1	78589560	78615597	45
ENSGALG00000014805	chr1	78615797	78638213	7
ENSGALG00000014808	chr1	78651835	78664038	4
ENSGALG00000014812	chr1	78674778	78701052	36
ENSGALG00000014816	chr1	78720281	78750365	15
ENSGALG00000014818	chr1	78765816	78770580	4
ENSGALG00000014820	chr1	78777518	78781590	3
ENSGALG00000014822	chr1	78787556	78789302	5
ENSGALG00000014890	chr1	78810736	78817563	13
ENSGALG00000014901	chr1	78819257	78830198	10
ENSGALG00000014924	chr1	78833008	78860163	15
ENSGALG00000014941	chr1	78895264	79011908	24
ENSGALG00000014947	chr1	79126514	79170310	4
ENSGALG00000014949	chr1	79177996	79190952	12
ENSGALG00000014966	chr1	79203289	79221520	12
ENSGALG00000014970	chr1	79272589	79313540	18
ENSGALG00000014972	chr1	79325305	79328973	3
ENSGALG00000014973	chr1	79346474	79353390	12
ENSGALG00000022892	chr1	79371532	79371605	1
ENSGALG00000014977	chr1	79422419	79508439	10
ENSGALG00000014980	chr1	79525208	79548480	12
ENSGALG00000014988	chr1	79566023	79575789	18
ENSGALG00000014997	chr1	79577712	79592809	10
ENSGALG00000015003	chr1	79655351	79670226	76
ENSGALG00000015006	chr1	79721190	79730496	5
ENSGALG00000015016	chr1	79754069	79768578	9
ENSGALG00000015018	chr1	79791747	79885619	23
ENSGALG00000015025	chr1	79898971	79927852	7
ENSGALG00000015038	chr1	79940202	79960416	20
ENSGALG00000015059	chr1	79965278	79978303	16
ENSGALG00000015073	chr1	79980607	80000485	10
ENSGALG00000015069	chr1	80017961	80029645	6
ENSGALG00000022891	chr1	80031604	80044582	6
ENSGALG00000015075	chr1	80054938	80056471	2
ENSGALG00000015077	chr1	80154093	80172914	12
ENSGALG00000015079	chr1	80185534	80191788	8
ENSGALG00000019240	chr1	80210780	80211868	2
ENSGALG00000015084	chr1	80328885	80333593	6
ENSGALG00000015089	chr1	81649409	81673357	6
ENSGALG00000015094	chr1	82237784	82321045	6
ENSGALG00000015117	chr1	82368291	82376432	4
ENSGALG00000015120	chr1	82394492	82405325	8
ENSGALG00000015121	chr1	82406591	82424507	27
ENSGALG00000015123	chr1	82433305	82434729	3
ENSGALG00000015127	chr1	82437103	82486655	17
ENSGALG00000022884	chr1	82492247	82500554	4
ENSGALG00000019233	chr1	82502510	82517001	6
ENSGALG00000015133	chr1	82563743	82564811	1
ENSGALG00000015134	chr1	82578169	82580687	3
ENSGALG00000015136	chr1	82586062	82598007	10
ENSGALG00000019232	chr1	82606061	82628288	32
ENSGALG00000015152	chr1	82647197	82690256	20
ENSGALG00000015172	chr1	82747310	82763754	21
ENSGALG00000015182	chr1	82765461	82770273	7
ENSGALG00000015185	chr1	82772174	82773623	3
ENSGALG00000015190	chr1	82776327	82779321	7
ENSGALG00000015191	chr1	82783022	82826086	15
ENSGALG00000019231	chr1	82784166	82832116	16
ENSGALG00000015193	chr1	82908677	82931581	8
ENSGALG00000015197	chr1	82938068	82948643	7
ENSGALG00000015204	chr1	82948439	82971979	11
ENSGALG00000015207	chr1	82978875	83014237	65
ENSGALG00000015218	chr1	83025968	83035876	5
ENSGALG00000015221	chr1	83043861	83049688	5
ENSGALG00000015225	chr1	83051896	83056644	6
ENSGALG00000015230	chr1	83074075	83130046	9
ENSGALG00000015233	chr1	83147649	83158352	12
ENSGALG00000025385	chr1	83202061	83202164	1
ENSGALG00000019229	chr1	83281522	83307943	5
ENSGALG00000015235	chr1	83372223	83373085	1
ENSGALG00000015244	chr1	83456814	83473382	17
ENSGALG00000019228	chr1	83480008	83485717	5
ENSGALG00000015246	chr1	83488185	83495797	8
ENSGALG00000015247	chr1	83497847	83506089	6
ENSGALG00000015249	chr1	83509407	83528427	42
ENSGALG00000015240	chr1	83534686	83542276	7
ENSGALG00000015252	chr1	83583411	83625911	50
ENSGALG00000015253	chr1	83632890	83635500	3
ENSGALG00000015258	chr1	83920291	83943960	21
ENSGALG00000015263	chr1	83958306	83965601	7
ENSGALG00000015267	chr1	83967203	84042732	9
ENSGALG00000015271	chr1	84110643	84174469	5
ENSGALG00000015273	chr1	84192970	84224111	17
ENSGALG00000015275	chr1	84225338	84232200	17
ENSGALG00000015285	chr1	84236679	84249218	12
ENSGALG00000015287	chr1	84260338	84269377	3
ENSGALG00000015293	chr1	84294346	84301256	5
ENSGALG00000015294	chr1	84308557	84332898	26
ENSGALG00000015299	chr1	84337817	84354200	9
ENSGALG00000015307	chr1	84358654	84466369	21
ENSGALG00000015322	chr1	84579847	84629340	71
ENSGALG00000015323	chr1	84634287	84656325	26
ENSGALG00000015324	chr1	84675694	84676324	1
ENSGALG00000015327	chr1	84677795	84679079	3
ENSGALG00000015328	chr1	84681269	84682233	1
ENSGALG00000015330	chr1	84687640	84693198	3
ENSGALG00000015334	chr1	84699193	84712703	11
ENSGALG00000015339	chr1	84716582	84720356	5
ENSGALG00000015342	chr1	84722238	84732694	11
ENSGALG00000015344	chr1	84744125	84759055	6
ENSGALG00000015346	chr1	84768523	84784838	12
ENSGALG00000015347	chr1	84940756	84959695	9
ENSGALG00000015348	chr1	85862129	85978083	15
ENSGALG00000015351	chr1	86006177	86126899	16
ENSGALG00000015353	chr1	86574021	86695539	14
ENSGALG00000015355	chr1	86783992	86802765	35
ENSGALG00000015356	chr1	86819868	86836317	12
ENSGALG00000022871	chr1	86840433	86843541	3
ENSGALG00000015358	chr1	86848970	86892472	113
ENSGALG00000015360	chr1	86917226	86937760	38
ENSGALG00000015362	chr1	87012812	87018207	12
ENSGALG00000015363	chr1	87022323	87036251	18
ENSGALG00000015364	chr1	87054626	87075337	4
ENSGALG00000015367	chr1	87581213	87624081	6
ENSGALG00000015371	chr1	87742675	87743280	2
ENSGALG00000015375	chr1	87773517	87777625	3
ENSGALG00000015377	chr1	87846999	87900000	17
ENSGALG00000015378	chr1	87908193	87911030	3
ENSGALG00000015379	chr1	87920542	87931509	5
ENSGALG00000015389	chr1	87953535	87979197	17
ENSGALG00000019221	chr1	87996190	88002970	4
ENSGALG00000015395	chr1	88055207	88060838	7
ENSGALG00000015396	chr1	88069340	88079528	10
ENSGALG00000015398	chr1	88103732	88114743	5
ENSGALG00000015400	chr1	88125997	88126499	1
ENSGALG00000022866	chr1	88138505	88161529	8
ENSGALG00000015402	chr1	88169315	88173936	2
ENSGALG00000015403	chr1	88529305	88729807	32
ENSGALG00000015409	chr1	89016369	89042032	13
ENSGALG00000015412	chr1	89051739	89095150	14
ENSGALG00000015413	chr1	89061989	89062864	1
ENSGALG00000015414	chr1	89099781	89116690	5
ENSGALG00000015418	chr1	90057405	90541039	31
ENSGALG00000019215	chr1	90555207	90557338	2
ENSGALG00000015429	chr1	90609010	90622948	2
ENSGALG00000024077	chr1	90638943	90649981	5
ENSGALG00000015420	chr1	90675453	90685264	23
ENSGALG00000014414	chr1	90692273	90711902	8
ENSGALG00000015435	chr1	90750756	90814928	18
ENSGALG00000015437	chr1	90836408	90838703	8
ENSGALG00000015438	chr1	90844499	90861461	5
ENSGALG00000015440	chr1	90883974	90889910	10
ENSGALG00000015441	chr1	90937716	90984104	6
ENSGALG00000015446	chr1	90996897	91043471	32
ENSGALG00000015453	chr1	91132387	91138531	6
ENSGALG00000015455	chr1	91147580	91153640	6
ENSGALG00000019211	chr1	91157477	91166742	29
ENSGALG00000015458	chr1	91183101	91207412	16
ENSGALG00000015459	chr1	91217734	91219280	5
ENSGALG00000015463	chr1	91279387	91285169	3
ENSGALG00000021894	chr1	91291035	91318100	4
ENSGALG00000015464	chr1	91354283	91389622	8
ENSGALG00000015467	chr1	91400062	91516477	8
ENSGALG00000015469	chr1	91400201	91567871	12
ENSGALG00000015473	chr1	91572101	91579668	5
ENSGALG00000015474	chr1	91594051	91616652	7
ENSGALG00000024480	chr1	91618779	91621538	4
ENSGALG00000015480	chr1	91627350	91639632	17
ENSGALG00000015484	chr1	91711706	91722104	8
ENSGALG00000015485	chr1	91729591	91736042	9
ENSGALG00000015487	chr1	91753243	91769386	2
ENSGALG00000015488	chr1	91808643	91809845	1
ENSGALG00000015491	chr1	91823405	91842700	13
ENSGALG00000015492	chr1	91841081	91847208	8
ENSGALG00000015494	chr1	91902280	91903371	1
ENSGALG00000015495	chr1	92164051	92193037	37
ENSGALG00000015496	chr1	92197202	92206830	6
ENSGALG00000015497	chr1	92284947	92296363	3
ENSGALG00000015499	chr1	92653109	92844126	17
ENSGALG00000015506	chr1	94456609	94602485	14
ENSGALG00000025630	chr1	94961506	94961577	1
ENSGALG00000015511	chr1	95612235	95916125	57
ENSGALG00000015519	chr1	96209507	96618372	56
ENSGALG00000015654	chr1	97241149	97241448	2
ENSGALG00000015662	chr1	97312907	97328718	9
ENSGALG00000019202	chr1	97336772	97340389	4
ENSGALG00000015675	chr1	97346564	97376006	25
ENSGALG00000019201	chr1	97380316	97386542	11
ENSGALG00000015679	chr1	97415957	97468125	17
ENSGALG00000022857	chr1	97616152	97619353	2
ENSGALG00000015681	chr1	97620208	97623675	1
ENSGALG00000015693	chr1	97924487	97994514	51
ENSGALG00000019198	chr1	98168431	98350851	4
ENSGALG00000018242	chr1	98316307	98316387	1
ENSGALG00000018243	chr1	98317055	98317148	1
ENSGALG00000018244	chr1	98349502	98349591	1
ENSGALG00000015701	chr1	98621250	98637961	8
ENSGALG00000015720	chr1	98851780	98862890	5
ENSGALG00000015730	chr1	98867059	98874976	5
ENSGALG00000015737	chr1	100125245	100250303	17
ENSGALG00000025698	chr1	100320460	100320519	1
ENSGALG00000017896	chr1	101457260	101457327	1
ENSGALG00000018245	chr1	101789766	101789828	1
ENSGALG00000015742	chr1	101796840	101805237	8
ENSGALG00000015746	chr1	101835550	101848658	13
ENSGALG00000015751	chr1	101849188	101852982	4
ENSGALG00000015763	chr1	101856047	101880568	18
ENSGALG00000015770	chr1	101915535	102154249	91
ENSGALG00000015774	chr1	102189440	102241649	3
ENSGALG00000015792	chr1	102333576	102338242	11
ENSGALG00000015793	chr1	102359536	102368666	3
ENSGALG00000015795	chr1	102372859	102411460	9
ENSGALG00000015802	chr1	103247420	103250034	5
ENSGALG00000015804	chr1	103253896	103280893	31
ENSGALG00000015813	chr1	103287458	103305575	17
ENSGALG00000015821	chr1	103306694	103315639	27
ENSGALG00000015822	chr1	103332820	103361645	6
ENSGALG00000015828	chr1	103399175	103412391	4
ENSGALG00000015835	chr1	103458144	103532836	15
ENSGALG00000015841	chr1	103705932	103706606	1
ENSGALG00000015842	chr1	103760470	103839159	24
ENSGALG00000015844	chr1	103949609	103954341	10
ENSGALG00000015850	chr1	103957434	103989623	43
ENSGALG00000015879	chr1	104029710	104085068	11
ENSGALG00000025522	chr1	104053967	104054057	1
ENSGALG00000015884	chr1	104177204	104179315	8
ENSGALG00000015887	chr1	104199318	104316532	42
ENSGALG00000015888	chr1	104266741	104364489	15
ENSGALG00000015891	chr1	104297428	104379345	6
ENSGALG00000015907	chr1	104384397	104442353	29
ENSGALG00000015933	chr1	104448380	104472402	18
ENSGALG00000015936	chr1	104476364	104476987	1
ENSGALG00000015938	chr1	104589207	104598962	25
ENSGALG00000015941	chr1	104602727	104611597	15
ENSGALG00000015942	chr1	104626336	104639131	20
ENSGALG00000015972	chr1	104654623	104660981	6
ENSGALG00000015982	chr1	104680650	104732901	54
ENSGALG00000015983	chr1	104680653	104741249	48
ENSGALG00000006296	chr1	104744054	104779771	11
ENSGALG00000015986	chr1	104783820	104787617	8
ENSGALG00000015992	chr1	104790622	104810885	12
ENSGALG00000016006	chr1	104837659	104925447	38
ENSGALG00000016007	chr1	104931802	104934738	5
ENSGALG00000016009	chr1	105186395	105186760	1
ENSGALG00000016011	chr1	105207811	105208572	1
ENSGALG00000016012	chr1	105232357	105232737	1
ENSGALG00000016014	chr1	105261780	105268022	4
ENSGALG00000016020	chr1	105334460	105339486	5
ENSGALG00000016022	chr1	105366699	105513228	12
ENSGALG00000016024	chr1	105910213	105918308	9
ENSGALG00000016027	chr1	105920212	105925125	6
ENSGALG00000016036	chr1	105931569	105974480	36
ENSGALG00000016040	chr1	105985424	106008306	16
ENSGALG00000016042	chr1	106011770	106026115	10
ENSGALG00000016043	chr1	106049333	106050040	1
ENSGALG00000016044	chr1	106147501	106195141	10
ENSGALG00000016047	chr1	106210759	106319605	11
ENSGALG00000016050	chr1	106351734	106406722	39
ENSGALG00000016052	chr1	106409915	106425883	8
ENSGALG00000016053	chr1	106507274	106528010	10
ENSGALG00000016054	chr1	106561868	106598067	2
ENSGALG00000016055	chr1	106874010	106875043	1
ENSGALG00000016058	chr1	106913982	106977507	19
ENSGALG00000016059	chr1	107141964	107149094	8
ENSGALG00000016062	chr1	107266190	107274470	10
ENSGALG00000016065	chr1	107278304	107327666	38
ENSGALG00000016067	chr1	107332290	107337044	3
ENSGALG00000016070	chr1	107338730	107344431	9
ENSGALG00000016125	chr1	107346526	107354624	6
ENSGALG00000016127	chr1	107361786	107387166	10
ENSGALG00000016128	chr1	107413989	107414915	1
ENSGALG00000016132	chr1	107439111	107445545	6
ENSGALG00000022819	chr1	107529680	107529811	1
ENSGALG00000016138	chr1	107570529	107947264	31
ENSGALG00000016139	chr1	108191958	108218191	15
ENSGALG00000016140	chr1	108233860	108240673	21
ENSGALG00000016142	chr1	108249112	108265187	15
ENSGALG00000016144	chr1	108267142	108279096	12
ENSGALG00000016145	chr1	108348027	108366556	7
ENSGALG00000019178	chr1	108395942	108420945	21
ENSGALG00000016148	chr1	108431208	108464960	12
ENSGALG00000016147	chr1	108479120	108482290	1
ENSGALG00000016157	chr1	108517452	108557922	32
ENSGALG00000016164	chr1	108615511	108668186	14
ENSGALG00000016165	chr1	108680212	108683453	3
ENSGALG00000016169	chr1	108707940	108718519	9
ENSGALG00000016173	chr1	108721696	108739580	26
ENSGALG00000016175	chr1	108752082	108757623	7
ENSGALG00000016185	chr1	108769734	108801510	15
ENSGALG00000016186	chr1	108817028	108859746	17
ENSGALG00000016187	chr1	108875540	108894598	10
ENSGALG00000022813	chr1	108894902	108897773	3
ENSGALG00000016191	chr1	108929028	108955875	12
ENSGALG00000019175	chr1	108973515	108977445	6
ENSGALG00000016196	chr1	109004452	109021979	16
ENSGALG00000016198	chr1	109035844	109048786	22
ENSGALG00000016199	chr1	109067979	109070986	6
ENSGALG00000016200	chr1	109203699	109215838	14
ENSGALG00000016201	chr1	109220482	109285437	4
ENSGALG00000016202	chr1	109295197	109325655	7
ENSGALG00000022808	chr1	109332222	109351092	31
ENSGALG00000016205	chr1	109382643	109400914	6
ENSGALG00000016206	chr1	109534187	109548577	8
ENSGALG00000022804	chr1	109603563	109607240	5
ENSGALG00000022802	chr1	109617263	109629077	33
ENSGALG00000019171	chr1	109632807	109637048	12
ENSGALG00000016211	chr1	109644467	109672467	7
ENSGALG00000016212	chr1	109679584	109687653	5
ENSGALG00000016213	chr1	109905106	109909214	2
ENSGALG00000018247	chr1	109946515	109946613	1
ENSGALG00000016214	chr1	110003232	110003674	1
ENSGALG00000016215	chr1	110097764	110112680	5
ENSGALG00000016217	chr1	110129236	110275957	55
ENSGALG00000016221	chr1	110352210	110411666	32
ENSGALG00000016222	chr1	110491529	110499876	2
ENSGALG00000016223	chr1	110542511	110573239	70
ENSGALG00000016224	chr1	110585262	110627544	34
ENSGALG00000016226	chr1	111151543	111290114	25
ENSGALG00000016227	chr1	111203119	111204372	2
ENSGALG00000016228	chr1	111303354	111304462	5
ENSGALG00000016231	chr1	111331464	111343736	32
ENSGALG00000016232	chr1	111373037	111376427	5
ENSGALG00000016236	chr1	111387291	111458315	129
ENSGALG00000016238	chr1	111543413	111569785	30
ENSGALG00000016241	chr1	111581620	111587558	14
ENSGALG00000016245	chr1	111702078	111730188	21
ENSGALG00000016249	chr1	112048072	112048507	2
ENSGALG00000016251	chr1	112076321	112164841	9
ENSGALG00000016254	chr1	112207961	112233511	9
ENSGALG00000016255	chr1	112237520	112270825	11
ENSGALG00000016258	chr1	112354702	112398613	15
ENSGALG00000016259	chr1	112444998	112447812	3
ENSGALG00000016261	chr1	112460586	112485719	13
ENSGALG00000016262	chr1	112497530	112510873	8
ENSGALG00000016265	chr1	112519287	112548260	18
ENSGALG00000016266	chr1	112585251	112592189	2
ENSGALG00000016268	chr1	112690524	112718389	13
ENSGALG00000016269	chr1	112733275	112751022	7
ENSGALG00000019164	chr1	112917920	112953264	8
ENSGALG00000016284	chr1	115098201	115111389	6
ENSGALG00000016285	chr1	115150062	115172798	17
ENSGALG00000016286	chr1	115206653	115207522	1
ENSGALG00000016287	chr1	115327422	115329454	5
ENSGALG00000016288	chr1	115511466	116126711	9
ENSGALG00000017898	chr1	116618886	116619021	1
ENSGALG00000016312	chr1	117256583	117443973	32
ENSGALG00000025616	chr1	117412448	117412578	1
ENSGALG00000016318	chr1	117472064	117489236	6
ENSGALG00000016323	chr1	117499914	117548421	11
ENSGALG00000016326	chr1	117572364	117579251	6
ENSGALG00000016327	chr1	117599712	117612836	8
ENSGALG00000016340	chr1	117634615	117647139	12
ENSGALG00000016347	chr1	117689918	117716919	7
ENSGALG00000016348	chr1	117728710	117730585	6
ENSGALG00000016351	chr1	117736866	117754313	28
ENSGALG00000016357	chr1	117760174	117767039	5
ENSGALG00000016358	chr1	117845769	117861936	2
ENSGALG00000016375	chr1	118298898	118390242	42
ENSGALG00000016379	chr1	118407114	118434984	23
ENSGALG00000016382	chr1	118475314	118504248	11
ENSGALG00000019157	chr1	118523929	118527685	2
ENSGALG00000019156	chr1	118572402	118575266	2
ENSGALG00000016388	chr1	118576638	118578386	1
ENSGALG00000016391	chr1	118582062	118752261	21
ENSGALG00000016406	chr1	119174431	119207304	17
ENSGALG00000016410	chr1	119212100	119229210	13
ENSGALG00000016415	chr1	119286367	119317469	13
ENSGALG00000016418	chr1	119343405	119357027	6
ENSGALG00000016420	chr1	119388956	119588886	15
ENSGALG00000016426	chr1	119618724	119671493	24
ENSGALG00000016430	chr1	119674332	119681386	8
ENSGALG00000016511	chr1	119781260	119801321	16
ENSGALG00000016518	chr1	119804335	119841620	29
ENSGALG00000016522	chr1	119844585	119864381	14
ENSGALG00000016523	chr1	119890842	119894765	4
ENSGALG00000016529	chr1	119906099	119978171	16
ENSGALG00000016537	chr1	120049735	120116239	13
ENSGALG00000016538	chr1	120129045	120130153	4
ENSGALG00000016541	chr1	120273517	120312582	16
ENSGALG00000016543	chr1	120332986	120357305	20
ENSGALG00000016545	chr1	120651610	120712941	17
ENSGALG00000016546	chr1	120770265	120778469	10
ENSGALG00000016547	chr1	120782808	120794244	9
ENSGALG00000016548	chr1	120807784	120821542	8
ENSGALG00000016549	chr1	120829275	120882468	34
ENSGALG00000016551	chr1	121202745	121235419	7
ENSGALG00000016552	chr1	121240762	121254271	7
ENSGALG00000016554	chr1	121289663	121311819	17
ENSGALG00000016557	chr1	121315068	121340769	15
ENSGALG00000016558	chr1	121396685	121427870	11
ENSGALG00000016559	chr1	121438730	121447997	9
ENSGALG00000016562	chr1	121451869	121463663	7
ENSGALG00000016563	chr1	121477291	121490406	7
ENSGALG00000016568	chr1	121662049	121684896	11
ENSGALG00000016569	chr1	121695070	121708829	18
ENSGALG00000016571	chr1	121742230	121866586	10
ENSGALG00000016574	chr1	122216382	122236033	2
ENSGALG00000016575	chr1	122346698	122357961	12
ENSGALG00000016576	chr1	122362790	122389779	17
ENSGALG00000016578	chr1	122390235	122395638	6
ENSGALG00000016579	chr1	122397710	122397741	2
ENSGALG00000016581	chr1	122409817	122410896	1
ENSGALG00000016584	chr1	122436715	122470801	10
ENSGALG00000016590	chr1	122828339	122831631	7
ENSGALG00000016592	chr1	122838325	122862014	14
ENSGALG00000016594	chr1	122934109	123004960	15
ENSGALG00000016598	chr1	123368018	123389295	12
ENSGALG00000016602	chr1	123678851	123731893	26
ENSGALG00000016603	chr1	123968613	124103243	19
ENSGALG00000016607	chr1	124207731	124225675	8
ENSGALG00000016611	chr1	124246983	124299379	19
ENSGALG00000016614	chr1	124392876	124439105	9
ENSGALG00000016615	chr1	124526328	124539650	8
ENSGALG00000013366	chr1	124557479	124642213	15
ENSGALG00000016616	chr1	125052560	125176556	13
ENSGALG00000016618	chr1	125509915	125523812	6
ENSGALG00000016622	chr1	125735253	125814489	9
ENSGALG00000016628	chr1	126258968	126377628	11
ENSGALG00000025476	chr1	126287664	126287764	1
ENSGALG00000016629	chr1	127480262	127503658	7
ENSGALG00000016635	chr1	127650951	127666241	7
ENSGALG00000016636	chr1	127777189	127811308	21
ENSGALG00000016648	chr1	127786918	127811325	12
ENSGALG00000016654	chr1	127816534	127824783	6
ENSGALG00000016655	chr1	127840295	127849994	6
ENSGALG00000024488	chr1	127887522	127894235	7
ENSGALG00000016681	chr1	128041705	128168368	6
ENSGALG00000016685	chr1	128350994	128355739	7
ENSGALG00000016686	chr1	128367512	128372487	4
ENSGALG00000016687	chr1	128413608	128435891	2
ENSGALG00000016689	chr1	128446773	128473216	13
ENSGALG00000016691	chr1	128477530	128481659	11
ENSGALG00000016693	chr1	128482149	128516666	9
ENSGALG00000019147	chr1	128527736	128533008	5
ENSGALG00000016696	chr1	128615190	128623333	6
ENSGALG00000016698	chr1	129054959	129062461	5
ENSGALG00000016702	chr1	129273718	129321816	14
ENSGALG00000016716	chr1	129325815	129375518	27
ENSGALG00000016717	chr1	129382038	129392523	10
ENSGALG00000016722	chr1	129428418	129433218	6
ENSGALG00000016724	chr1	129439168	129451095	12
ENSGALG00000016727	chr1	129461328	129489718	10
ENSGALG00000016728	chr1	129529345	129536450	4
ENSGALG00000016734	chr1	129590665	129627848	16
ENSGALG00000021891	chr1	129671661	129675694	3
ENSGALG00000016735	chr1	129676080	129698303	22
ENSGALG00000016736	chr1	129716571	129767249	30
ENSGALG00000019145	chr1	129746700	129747140	1
ENSGALG00000016737	chr1	129770174	129777781	10
ENSGALG00000016738	chr1	129785881	129795135	12
ENSGALG00000016739	chr1	129829297	129933503	182
ENSGALG00000016740	chr1	129997275	130093153	21
ENSGALG00000019144	chr1	130283663	130583471	14
ENSGALG00000025578	chr1	130351281	130351364	1
ENSGALG00000016744	chr1	130590478	130643573	8
ENSGALG00000016745	chr1	130674931	130785413	19
ENSGALG00000016746	chr1	131008162	131118105	21
ENSGALG00000016747	chr1	131211012	131251653	12
ENSGALG00000016749	chr1	131259476	131278024	7
ENSGALG00000016750	chr1	131338620	131367727	11
ENSGALG00000016751	chr1	131430838	131501228	80
ENSGALG00000016752	chr1	131513792	131556560	21
ENSGALG00000016753	chr1	131632512	131635778	5
ENSGALG00000016754	chr1	131641296	131711543	15
ENSGALG00000016755	chr1	131729105	131742048	5
ENSGALG00000016757	chr1	131796329	131814779	13
ENSGALG00000016758	chr1	131825821	131826942	1
ENSGALG00000016759	chr1	131832418	131835357	9
ENSGALG00000016760	chr1	131836685	131838031	3
ENSGALG00000019141	chr1	131842026	131845226	9
ENSGALG00000016761	chr1	131850177	131853383	7
ENSGALG00000016763	chr1	131871789	131880879	10
ENSGALG00000016764	chr1	131893909	131912842	42
ENSGALG00000016766	chr1	131915464	131954556	21
ENSGALG00000016767	chr1	131995711	132028237	12
ENSGALG00000025192	chr1	132001079	132001196	1
ENSGALG00000016768	chr1	132378447	132408814	13
ENSGALG00000016769	chr1	132433305	132442378	5
ENSGALG00000024437	chr1	132460617	132465425	6
ENSGALG00000016771	chr1	132479754	132483964	3
ENSGALG00000016770	chr1	132479754	132483964	3
ENSGALG00000016772	chr1	132488405	132493123	5
ENSGALG00000016774	chr1	132623829	132690629	48
ENSGALG00000016776	chr1	132701172	132750155	19
ENSGALG00000016777	chr1	132772020	132782401	8
ENSGALG00000025284	chr1	132787084	132787197	1
ENSGALG00000016779	chr1	132789447	132806580	7
ENSGALG00000016780	chr1	132835014	132859801	24
ENSGALG00000025365	chr1	132907639	132907704	1
ENSGALG00000016781	chr1	132969270	133052949	82
ENSGALG00000016782	chr1	133078251	133087774	8
ENSGALG00000016783	chr1	133133805	133151938	19
ENSGALG00000016784	chr1	133161320	133174743	38
ENSGALG00000016785	chr1	133199576	133221560	32
ENSGALG00000016786	chr1	133228553	133245342	12
ENSGALG00000016788	chr1	133254067	133267327	9
ENSGALG00000016790	chr1	133269599	133301110	35
ENSGALG00000016791	chr1	133323834	133353318	12
ENSGALG00000016792	chr1	133361761	133366257	5
ENSGALG00000016794	chr1	134367960	134394303	9
ENSGALG00000016795	chr1	134419473	134445059	10
ENSGALG00000016796	chr1	134450429	134465108	3
ENSGALG00000016797	chr1	134465850	134504261	6
ENSGALG00000016799	chr1	134634187	134684392	4
ENSGALG00000016800	chr1	134742470	134744704	3
ENSGALG00000016801	chr1	134751475	134805643	12
ENSGALG00000016802	chr1	134906057	134956546	3
ENSGALG00000016803	chr1	134977324	134998340	12
ENSGALG00000016804	chr1	135367722	135388685	13
ENSGALG00000016805	chr1	135490450	135496187	8
ENSGALG00000016806	chr1	135508875	135527732	17
ENSGALG00000016807	chr1	135587397	135718649	45
ENSGALG00000016808	chr1	135757549	135762243	6
ENSGALG00000016809	chr1	135790715	135816365	11
ENSGALG00000016810	chr1	136039277	136122818	10
ENSGALG00000025297	chr1	136055103	136055202	1
ENSGALG00000016811	chr1	136138819	136157598	9
ENSGALG00000016813	chr1	136210933	136211900	4
ENSGALG00000016815	chr1	136226587	136247948	18
ENSGALG00000016816	chr1	136251678	136268589	15
ENSGALG00000016817	chr1	136314720	136444099	24
ENSGALG00000016820	chr1	136495318	136516458	13
ENSGALG00000016821	chr1	136521367	136575022	8
ENSGALG00000016822	chr1	136605088	136610807	14
ENSGALG00000016823	chr1	136617015	136642511	10
ENSGALG00000016824	chr1	136663713	136692332	15
ENSGALG00000016826	chr1	136722625	136741893	7
ENSGALG00000016827	chr1	136751095	136757227	2
ENSGALG00000016828	chr1	136771197	136797851	6
ENSGALG00000016829	chr1	136800155	136808562	16
ENSGALG00000016830	chr1	136823148	136856677	19
ENSGALG00000016831	chr1	136858192	136871351	22
ENSGALG00000016832	chr1	136872834	136878921	7
ENSGALG00000016833	chr1	136907425	136915086	7
ENSGALG00000016834	chr1	136920398	137058004	30
ENSGALG00000016835	chr1	137085344	137138987	53
ENSGALG00000016836	chr1	137241664	137280590	21
ENSGALG00000016837	chr1	137431649	137702585	68
ENSGALG00000016839	chr1	137961919	137963666	7
ENSGALG00000016841	chr1	138107097	138215903	68
ENSGALG00000016843	chr1	138307464	138357196	38
ENSGALG00000016844	chr1	138362771	138385161	2
ENSGALG00000016845	chr1	138426957	138471385	8
ENSGALG00000016847	chr1	138473990	138502351	12
ENSGALG00000016849	chr1	138516301	138517008	1
ENSGALG00000016850	chr1	138546489	138578764	12
ENSGALG00000016851	chr1	138611716	138717165	21
ENSGALG00000025412	chr1	139156163	139156253	1
ENSGALG00000016853	chr1	139432904	139440382	3
ENSGALG00000016854	chr1	139441017	139444634	1
ENSGALG00000022762	chr1	140027518	140039493	2
ENSGALG00000016855	chr1	140280947	140291144	7
ENSGALG00000016858	chr1	141883136	141892465	6
ENSGALG00000016859	chr1	141955795	141960631	3
ENSGALG00000016860	chr1	141977650	141992690	26
ENSGALG00000016861	chr1	141994881	142008314	16
ENSGALG00000016862	chr1	142014351	142024833	9
ENSGALG00000016863	chr1	142026718	142030699	4
ENSGALG00000016864	chr1	142061579	142068107	5
ENSGALG00000016865	chr1	142078669	142116026	25
ENSGALG00000016866	chr1	142191957	142575373	10
ENSGALG00000016867	chr1	142583188	142659060	9
ENSGALG00000016868	chr1	142734113	142937272	45
ENSGALG00000016869	chr1	143104274	143105259	2
ENSGALG00000016870	chr1	143113747	143165145	17
ENSGALG00000022758	chr1	143199021	143199488	1
ENSGALG00000016872	chr1	143201947	143467344	51
ENSGALG00000016875	chr1	143536286	143609999	8
ENSGALG00000016878	chr1	143703453	143729662	17
ENSGALG00000022751	chr1	143761165	143762091	1
ENSGALG00000016880	chr1	143767749	143853465	16
ENSGALG00000016881	chr1	143815051	143816124	1
ENSGALG00000022750	chr1	143847574	143848566	1
ENSGALG00000016883	chr1	143908262	144011478	53
ENSGALG00000016884	chr1	144032095	144050404	18
ENSGALG00000016885	chr1	144062469	144117451	23
ENSGALG00000016886	chr1	144122594	144186085	25
ENSGALG00000025199	chr1	144154757	144154842	1
ENSGALG00000016887	chr1	144334435	144367705	25
ENSGALG00000016889	chr1	144498713	144527356	2
ENSGALG00000016890	chr1	144548392	144616739	7
ENSGALG00000016891	chr1	144721471	144743275	2
ENSGALG00000016894	chr1	145153972	145179872	13
ENSGALG00000016895	chr1	145199196	145231696	32
ENSGALG00000019114	chr1	145235234	145248177	5
ENSGALG00000016896	chr1	145339443	145475164	31
ENSGALG00000022749	chr1	145614518	145614803	1
ENSGALG00000016897	chr1	145641354	145661464	10
ENSGALG00000016898	chr1	145661624	145673781	11
ENSGALG00000016899	chr1	145685176	145704553	27
ENSGALG00000016900	chr1	145726798	146239688	8
ENSGALG00000016902	chr1	146588619	147201271	7
ENSGALG00000018248	chr1	147221962	147222039	1
ENSGALG00000018249	chr1	147222075	147222161	1
ENSGALG00000018250	chr1	147222198	147222295	1
ENSGALG00000018251	chr1	147222384	147222460	1
ENSGALG00000018252	chr1	147222518	147222569	1
ENSGALG00000018253	chr1	147222673	147222745	1
ENSGALG00000016904	chr1	149447020	149449520	2
ENSGALG00000016905	chr1	150390345	150392477	1
ENSGALG00000016906	chr1	151766362	151866753	3
ENSGALG00000016909	chr1	152203148	152225951	14
ENSGALG00000016910	chr1	152287982	152336150	65
ENSGALG00000016911	chr1	152676213	152701701	8
ENSGALG00000016912	chr1	153094711	153108308	14
ENSGALG00000016913	chr1	153167699	153221244	13
ENSGALG00000016915	chr1	153430250	153597214	79
ENSGALG00000016917	chr1	153636597	153642030	4
ENSGALG00000016918	chr1	153649836	153654499	4
ENSGALG00000016919	chr1	153657109	153662442	5
ENSGALG00000016920	chr1	154031005	154102162	72
ENSGALG00000016921	chr1	154166467	154199123	6
ENSGALG00000016922	chr1	154226669	154231918	7
ENSGALG00000016925	chr1	154244531	154349405	20
ENSGALG00000016926	chr1	154923342	155014336	8
ENSGALG00000016927	chr1	155228365	155242678	3
ENSGALG00000016929	chr1	155286361	155380369	29
ENSGALG00000016930	chr1	155380989	155401891	21
ENSGALG00000016931	chr1	155410979	155429638	22
ENSGALG00000016932	chr1	155433702	155435207	2
ENSGALG00000016933	chr1	155827358	156194010	13
ENSGALG00000025547	chr1	155846283	155846385	1
ENSGALG00000016907	chr1	156938046	157081112	10
ENSGALG00000016908	chr1	158237934	158241032	1
ENSGALG00000025709	chr1	158701356	158701413	1
ENSGALG00000014545	chr1	160993914	161024592	5
ENSGALG00000016934	chr1	161147176	161149878	1
ENSGALG00000016936	chr1	161475715	161538890	26
ENSGALG00000016937	chr1	161665801	161901080	64
ENSGALG00000016941	chr1	162729330	162807337	9
ENSGALG00000025399	chr1	164339444	164339523	1
ENSGALG00000016943	chr1	164842827	164866155	5
ENSGALG00000016944	chr1	164965440	164967473	6
ENSGALG00000016945	chr1	164989690	164998650	5
ENSGALG00000016946	chr1	165003891	165022914	16
ENSGALG00000016947	chr1	165027879	165090495	23
ENSGALG00000016949	chr1	165119928	165136726	8
ENSGALG00000016951	chr1	165141601	165151920	8
ENSGALG00000025657	chr1	165160040	165160143	1
ENSGALG00000016953	chr1	165169781	165222327	19
ENSGALG00000016954	chr1	165242062	165244981	3
ENSGALG00000016955	chr1	165271130	165438891	30
ENSGALG00000016959	chr1	165568960	165643846	57
ENSGALG00000022739	chr1	165692124	165707472	12
ENSGALG00000016962	chr1	165864255	165869299	4
ENSGALG00000016964	chr1	165942629	165987995	14
ENSGALG00000016965	chr1	166000331	166024622	6
ENSGALG00000016967	chr1	166058041	166198187	13
ENSGALG00000016968	chr1	166447314	166454544	4
ENSGALG00000016969	chr1	166461059	166466379	10
ENSGALG00000016971	chr1	166762412	166762975	8
ENSGALG00000016972	chr1	166872954	166896214	27
ENSGALG00000016973	chr1	166899512	166911537	7
ENSGALG00000016974	chr1	166941436	167025070	7
ENSGALG00000016975	chr1	166963961	166964734	1
ENSGALG00000025639	chr1	167030589	167030722	1
ENSGALG00000017810	chr1	167031504	167031631	1
ENSGALG00000016979	chr1	167047323	167056120	9
ENSGALG00000016980	chr1	167060655	167087139	20
ENSGALG00000022738	chr1	167095950	167116346	4
ENSGALG00000016981	chr1	167132970	167133794	2
ENSGALG00000016984	chr1	167223820	167262995	18
ENSGALG00000016985	chr1	167271092	167283008	10
ENSGALG00000016986	chr1	167297217	167314296	16
ENSGALG00000016987	chr1	167349289	167349401	1
ENSGALG00000016988	chr1	167379932	167393931	11
ENSGALG00000016990	chr1	167521047	167587932	34
ENSGALG00000016991	chr1	167591593	167600683	9
ENSGALG00000016992	chr1	167617661	167641400	3
ENSGALG00000016993	chr1	167912174	167929555	14
ENSGALG00000016994	chr1	167942984	167943770	4
ENSGALG00000016995	chr1	167947112	167953470	7
ENSGALG00000016996	chr1	167982170	168008054	6
ENSGALG00000016997	chr1	168019278	168096020	116
ENSGALG00000016998	chr1	168063583	168064505	1
ENSGALG00000017000	chr1	168101326	168519113	14
ENSGALG00000017008	chr1	168109493	168527823	12
ENSGALG00000017001	chr1	168176889	168177854	2
ENSGALG00000017002	chr1	168264137	168376320	51
ENSGALG00000017003	chr1	168378664	168379185	1
ENSGALG00000017004	chr1	168398852	168407134	11
ENSGALG00000017005	chr1	168412241	168472287	16
ENSGALG00000017006	chr1	168473449	168491178	33
ENSGALG00000019094	chr1	168497931	168510325	9
ENSGALG00000022733	chr1	168537136	168537713	2
ENSGALG00000017009	chr1	168545401	168563745	28
ENSGALG00000017010	chr1	168621718	168629244	5
ENSGALG00000017011	chr1	168640181	168641413	1
ENSGALG00000017012	chr1	168643005	168643595	1
ENSGALG00000018254	chr1	168663399	168663465	1
ENSGALG00000018255	chr1	168663524	168663606	1
ENSGALG00000017013	chr1	168696790	168700712	3
ENSGALG00000017014	chr1	169092155	169099849	6
ENSGALG00000017015	chr1	169177841	169209439	20
ENSGALG00000017016	chr1	169310451	169319200	3
ENSGALG00000017017	chr1	169343617	169359635	6
ENSGALG00000017018	chr1	169362635	169403651	17
ENSGALG00000017019	chr1	169421457	169486913	12
ENSGALG00000017020	chr1	169496438	169524448	10
ENSGALG00000017021	chr1	169585816	169608623	81
ENSGALG00000017022	chr1	169627953	169631234	3
ENSGALG00000017023	chr1	169633279	169652830	16
ENSGALG00000017024	chr1	169657580	169669740	14
ENSGALG00000017025	chr1	169671212	169678983	7
ENSGALG00000017026	chr1	169681237	169699038	11
ENSGALG00000017027	chr1	169715354	169735149	5
ENSGALG00000017029	chr1	169740151	169742667	4
ENSGALG00000017031	chr1	169757120	169772938	18
ENSGALG00000017032	chr1	169774819	169789552	16
ENSGALG00000017033	chr1	169817515	169817706	1
ENSGALG00000017034	chr1	169845886	169904477	2
ENSGALG00000017035	chr1	170164734	170213188	17
ENSGALG00000017036	chr1	170234910	170371116	4
ENSGALG00000017037	chr1	170501761	170508151	6
ENSGALG00000017038	chr1	170509907	170527997	13
ENSGALG00000017039	chr1	170536818	170542043	6
ENSGALG00000017040	chr1	170544631	170596564	42
ENSGALG00000017041	chr1	170605766	170720114	26
ENSGALG00000017042	chr1	170841192	170850718	6
ENSGALG00000017044	chr1	171072129	171209128	21
ENSGALG00000017046	chr1	171262772	171295328	46
ENSGALG00000017047	chr1	171547864	171581468	39
ENSGALG00000017048	chr1	171581608	171588554	8
ENSGALG00000017049	chr1	171590655	171608935	27
ENSGALG00000017050	chr1	171649227	171670124	11
ENSGALG00000019087	chr1	171674931	171684809	5
ENSGALG00000017052	chr1	171840945	171845085	7
ENSGALG00000017053	chr1	171890951	171900390	8
ENSGALG00000017056	chr1	171972934	172201197	15
ENSGALG00000017062	chr1	172265260	172655133	116
ENSGALG00000017059	chr1	172410711	172411924	3
ENSGALG00000017064	chr1	173116179	173128166	10
ENSGALG00000017065	chr1	173338754	173462439	14
ENSGALG00000017068	chr1	173476530	173520682	11
ENSGALG00000017070	chr1	173623176	173721222	67
ENSGALG00000017071	chr1	173731627	173755842	20
ENSGALG00000017072	chr1	173784561	173787908	4
ENSGALG00000017073	chr1	173790343	173825792	75
ENSGALG00000017074	chr1	173829194	173830421	3
ENSGALG00000017075	chr1	173832686	173964444	120
ENSGALG00000017076	chr1	174173799	174203263	12
ENSGALG00000017077	chr1	174235353	174253891	15
ENSGALG00000017079	chr1	174321318	174330761	13
ENSGALG00000017082	chr1	174381631	174386906	9
ENSGALG00000025190	chr1	174426883	174426976	1
ENSGALG00000017083	chr1	174465570	174493466	10
ENSGALG00000017084	chr1	174556846	174613705	8
ENSGALG00000017085	chr1	174677207	174696254	13
ENSGALG00000017086	chr1	174703953	174864539	31
ENSGALG00000017090	chr1	175014879	175020230	5
ENSGALG00000017091	chr1	175053360	175154785	101
ENSGALG00000017092	chr1	175162136	175223969	18
ENSGALG00000017093	chr1	175251367	175277523	24
ENSGALG00000022726	chr1	175298662	175301090	3
ENSGALG00000017096	chr1	175419206	175443538	10
ENSGALG00000017097	chr1	175479994	175482848	3
ENSGALG00000017098	chr1	175483128	175486792	7
ENSGALG00000017099	chr1	175535108	175535886	4
ENSGALG00000017811	chr1	175543027	175543157	1
ENSGALG00000025205	chr1	175543543	175543617	1
ENSGALG00000017101	chr1	175571915	175591965	8
ENSGALG00000017102	chr1	175704817	175705683	1
ENSGALG00000017103	chr1	175739571	175783217	10
ENSGALG00000017104	chr1	175845069	175913176	13
ENSGALG00000017105	chr1	175921704	175926994	3
ENSGALG00000017106	chr1	175976757	176250176	35
ENSGALG00000017111	chr1	176272165	176303483	13
ENSGALG00000017112	chr1	176311873	176331050	13
ENSGALG00000019077	chr1	176569222	176570922	1
ENSGALG00000017117	chr1	176623330	176623950	1
ENSGALG00000017118	chr1	176627845	176692745	16
ENSGALG00000017119	chr1	176713380	176753447	8
ENSGALG00000017120	chr1	176842729	176867811	7
ENSGALG00000017122	chr1	176875768	176935108	8
ENSGALG00000017125	chr1	177702118	177761692	10
ENSGALG00000017126	chr1	177790290	177810926	10
ENSGALG00000017128	chr1	177817302	177826670	31
ENSGALG00000017129	chr1	177833410	177835081	3
ENSGALG00000017130	chr1	177866845	177906985	17
ENSGALG00000017132	chr1	177948721	177998217	22
ENSGALG00000017133	chr1	178012998	178017847	6
ENSGALG00000017134	chr1	178034392	178067345	22
ENSGALG00000017136	chr1	178155158	178182375	5
ENSGALG00000022720	chr1	178162293	178182725	4
ENSGALG00000017137	chr1	178199158	178200693	1
ENSGALG00000017139	chr1	178243324	178312811	28
ENSGALG00000017142	chr1	178373256	178412023	20
ENSGALG00000017145	chr1	178437897	178451963	13
ENSGALG00000017148	chr1	178502647	178519377	14
ENSGALG00000017149	chr1	178522454	178555102	29
ENSGALG00000017150	chr1	178709313	178758904	9
ENSGALG00000017153	chr1	178837715	178857244	22
ENSGALG00000017154	chr1	178875719	178890473	6
ENSGALG00000017155	chr1	179113054	179113189	2
ENSGALG00000017156	chr1	179210330	179366287	15
ENSGALG00000017158	chr1	179446137	179454074	7
ENSGALG00000017159	chr1	179478802	179534885	68
ENSGALG00000017162	chr1	179540321	179557303	14
ENSGALG00000017163	chr1	179560111	179569310	10
ENSGALG00000017164	chr1	179575641	179576889	2
ENSGALG00000017165	chr1	179579219	179600808	18
ENSGALG00000017166	chr1	179619662	179620390	2
ENSGALG00000017167	chr1	179652205	179663991	6
ENSGALG00000017168	chr1	179709322	179709854	1
ENSGALG00000017169	chr1	179727411	179768171	10
ENSGALG00000017170	chr1	179783362	179825951	10
ENSGALG00000017171	chr1	179853218	179909706	16
ENSGALG00000017173	chr1	180017182	180144760	8
ENSGALG00000017177	chr1	180353600	180356315	2
ENSGALG00000017178	chr1	180385001	180605943	63
ENSGALG00000017179	chr1	181199706	181255015	5
ENSGALG00000017180	chr1	181422017	181551851	80
ENSGALG00000017181	chr1	181561485	181571569	7
ENSGALG00000017183	chr1	181616144	181748042	21
ENSGALG00000017184	chr1	181618797	181748114	6
ENSGALG00000019063	chr1	181651331	181657925	19
ENSGALG00000019061	chr1	181678815	181685270	10
ENSGALG00000019060	chr1	181689789	181697256	10
ENSGALG00000017185	chr1	181781420	181791568	11
ENSGALG00000017186	chr1	181798968	181806098	30
ENSGALG00000017188	chr1	181847954	181925176	13
ENSGALG00000017189	chr1	181929450	181948433	7
ENSGALG00000017190	chr1	181979312	182002073	16
ENSGALG00000017191	chr1	182014676	182028058	15
ENSGALG00000017194	chr1	182288457	182321875	11
ENSGALG00000017195	chr1	182401282	182434822	7
ENSGALG00000017196	chr1	182451850	182606911	20
ENSGALG00000017197	chr1	182687534	182920956	41
ENSGALG00000017900	chr1	182981653	182981718	1
ENSGALG00000013489	chr1	184143059	184155898	18
ENSGALG00000017199	chr1	184361313	184369663	3
ENSGALG00000017200	chr1	184417303	184449802	14
ENSGALG00000017201	chr1	184459431	184470903	10
ENSGALG00000017202	chr1	184472465	184481307	8
ENSGALG00000017204	chr1	184647559	184661439	9
ENSGALG00000017205	chr1	184675191	184676132	1
ENSGALG00000017207	chr1	184697383	184710184	6
ENSGALG00000017208	chr1	184729177	184771109	16
ENSGALG00000022718	chr1	184832861	184833901	3
ENSGALG00000017210	chr1	184847623	184848898	5
ENSGALG00000017211	chr1	184850993	184867419	30
ENSGALG00000017212	chr1	184872842	184875745	4
ENSGALG00000017213	chr1	184890641	184900939	4
ENSGALG00000017214	chr1	184915560	184943268	18
ENSGALG00000017216	chr1	184976139	184983883	8
ENSGALG00000017217	chr1	184997877	185001570	4
ENSGALG00000017218	chr1	185006724	185019228	11
ENSGALG00000017219	chr1	185019877	185026909	9
ENSGALG00000017220	chr1	185029993	185036738	16
ENSGALG00000025701	chr1	185033652	185033723	1
ENSGALG00000025662	chr1	185034753	185034877	1
ENSGALG00000017812	chr1	185035476	185035606	1
ENSGALG00000017813	chr1	185036318	185036388	1
ENSGALG00000017815	chr1	185038118	185038256	1
ENSGALG00000024565	chr1	185038660	185038782	1
ENSGALG00000025680	chr1	185039132	185039261	1
ENSGALG00000025003	chr1	185050342	185050407	1
ENSGALG00000025390	chr1	185050513	185050595	1
ENSGALG00000022715	chr1	185076583	185077635	2
ENSGALG00000017226	chr1	185140838	185177037	6
ENSGALG00000017227	chr1	185265016	185300355	7
ENSGALG00000017228	chr1	185438637	185439451	1
ENSGALG00000017229	chr1	185586588	185901165	51
ENSGALG00000019054	chr1	186783014	186835089	20
ENSGALG00000017234	chr1	186807491	186843036	18
ENSGALG00000017235	chr1	186918255	187021693	16
ENSGALG00000019053	chr1	187043709	187043923	1
ENSGALG00000017237	chr1	187045549	187094649	8
ENSGALG00000017238	chr1	187136652	187376276	29
ENSGALG00000017239	chr1	187435720	187451208	7
ENSGALG00000017241	chr1	187725805	187877229	22
ENSGALG00000017242	chr1	187904579	187908615	3
ENSGALG00000017244	chr1	187990579	187991697	1
ENSGALG00000017246	chr1	188040527	188158613	14
ENSGALG00000022713	chr1	188169165	188169604	3
ENSGALG00000017247	chr1	188191266	188217228	17
ENSGALG00000000071	chr1	188218641	188223933	4
ENSGALG00000017248	chr1	188236130	188244020	4
ENSGALG00000017249	chr1	188303737	188318680	14
ENSGALG00000017250	chr1	188325066	188336760	11
ENSGALG00000017251	chr1	188338623	188344948	5
ENSGALG00000017254	chr1	188432684	188965423	34
ENSGALG00000025381	chr1	189272259	189272353	1
ENSGALG00000014066	chr1	189427090	189433298	5
ENSGALG00000014070	chr1	189441985	189442923	1
ENSGALG00000014079	chr1	189446281	189455604	18
ENSGALG00000013247	chr1	189505331	189519339	8
ENSGALG00000013256	chr1	189529908	189560178	30
ENSGALG00000014060	chr1	189638423	189654337	24
ENSGALG00000001823	chr1	189665442	189673124	4
ENSGALG00000017261	chr1	191492243	191701881	78
ENSGALG00000017262	chr1	191781820	191829631	12
ENSGALG00000017269	chr1	191978951	191996727	10
ENSGALG00000017268	chr1	192011711	192012406	1
ENSGALG00000019042	chr1	192019818	192029529	13
ENSGALG00000017267	chr1	192043371	192044691	2
ENSGALG00000017266	chr1	192053930	192054601	1
ENSGALG00000000091	chr1	192058964	192089310	21
ENSGALG00000008574	chr1	192164928	192172899	7
ENSGALG00000001614	chr1	192176671	192189018	5
ENSGALG00000000681	chr1	192252017	192278406	13
ENSGALG00000000690	chr1	192301124	192321522	14
ENSGALG00000000733	chr1	192325491	192383220	47
ENSGALG00000000750	chr1	192428626	192462343	12
ENSGALG00000000755	chr1	192494415	192529151	8
ENSGALG00000000761	chr1	192588757	192589070	2
ENSGALG00000000808	chr1	192688231	192734073	19
ENSGALG00000000818	chr1	192765594	192767516	1
ENSGALG00000000830	chr1	192852889	192889697	19
ENSGALG00000000838	chr1	192900692	192911870	4
ENSGALG00000000839	chr1	193043322	193069587	5
ENSGALG00000000845	chr1	193214158	193280970	22
ENSGALG00000000871	chr1	193307250	193317210	28
ENSGALG00000000868	chr1	193320136	193326069	7
ENSGALG00000017493	chr1	193331478	193332651	5
ENSGALG00000001258	chr1	193340799	193346277	14
ENSGALG00000017333	chr1	193395029	193412901	12
ENSGALG00000017334	chr1	193447975	193490675	55
ENSGALG00000022706	chr1	193498824	193499353	5
ENSGALG00000017335	chr1	193505163	193508436	12
ENSGALG00000017336	chr1	193520666	193526354	12
ENSGALG00000017337	chr1	193540349	193543739	17
ENSGALG00000003422	chr1	193559056	193562328	7
ENSGALG00000022586	chr1	193566128	193566171	1
ENSGALG00000022704	chr1	193585616	193588072	4
ENSGALG00000003416	chr1	193593504	193597442	17
ENSGALG00000017299	chr1	193603304	193603384	2
ENSGALG00000021766	chr1	193604711	193604772	1
ENSGALG00000017341	chr1	193623107	193623988	3
ENSGALG00000017342	chr1	193623591	193638396	3
ENSGALG00000017345	chr1	193685131	193697892	30
ENSGALG00000017347	chr1	193685135	193699055	8
ENSGALG00000022703	chr1	193685373	193697740	11
ENSGALG00000019030	chr1	193714322	193715284	2
ENSGALG00000017350	chr1	193731971	193745974	16
ENSGALG00000017351	chr1	193780860	193780919	1
ENSGALG00000013552	chr1	193838609	193872673	33
ENSGALG00000022702	chr1	193878482	193879493	6
ENSGALG00000009116	chr1	193894284	193909657	2
ENSGALG00000009114	chr1	193920704	193930368	6
ENSGALG00000014170	chr1	193949594	193952007	4
ENSGALG00000007441	chr1	193976182	194012964	14
ENSGALG00000017332	chr1	194056375	194061797	17
ENSGALG00000017331	chr1	194069379	194166408	30
ENSGALG00000011214	chr1	194260529	194264451	4
ENSGALG00000017330	chr1	194267478	194272623	12
ENSGALG00000025564	chr1	194268079	194268215	1
ENSGALG00000017818	chr1	194268755	194268902	1
ENSGALG00000017817	chr1	194270146	194270290	1
ENSGALG00000017329	chr1	194291212	194344433	16
ENSGALG00000025198	chr1	194383217	194383310	1
ENSGALG00000017328	chr1	194437239	194438159	1
ENSGALG00000017327	chr1	194467002	194468121	3
ENSGALG00000017326	chr1	194500220	194504027	6
ENSGALG00000019033	chr1	194523049	194523423	3
ENSGALG00000017324	chr1	194525932	194529232	3
ENSGALG00000017323	chr1	194530819	194603678	7
ENSGALG00000017322	chr1	194670000	194672220	3
ENSGALG00000017321	chr1	194680354	194686421	8
ENSGALG00000017320	chr1	194691149	194749171	11
ENSGALG00000017319	chr1	194760826	194768055	7
ENSGALG00000017318	chr1	194770836	194785574	10
ENSGALG00000017317	chr1	194786169	194789897	7
ENSGALG00000017316	chr1	194790701	194792954	14
ENSGALG00000017314	chr1	194811675	194850755	30
ENSGALG00000017312	chr1	194853035	194882851	26
ENSGALG00000017311	chr1	194884311	194886289	6
ENSGALG00000019036	chr1	194897994	194899043	3
ENSGALG00000017310	chr1	194909538	194917839	13
ENSGALG00000017309	chr1	194923736	194933221	5
ENSGALG00000017308	chr1	194960474	194979083	19
ENSGALG00000017307	chr1	194998163	195026892	12
ENSGALG00000022696	chr1	195046940	195047224	1
ENSGALG00000017304	chr1	195055228	195079099	17
ENSGALG00000022694	chr1	195091906	195092182	2
ENSGALG00000022693	chr1	195098816	195098848	2
ENSGALG00000017302	chr1	195164611	195197592	14
ENSGALG00000017301	chr1	195223722	195238420	12
ENSGALG00000016808	chr10	41267	41394	2
ENSGALG00000001269	chr10	44892	56958	28
ENSGALG00000013985	chr10	51613	58832	7
ENSGALG00000002574	chr10	80574	88854	3
ENSGALG00000013318	chr10	111268	113398	2
ENSGALG00000002560	chr10	281129	310992	10
ENSGALG00000013975	chr10	288795	317360	2
ENSGALG00000002547	chr10	325151	332032	2
ENSGALG00000002541	chr10	340427	348334	2
ENSGALG00000002538	chr10	356627	365070	5
ENSGALG00000002522	chr10	379591	386369	15
ENSGALG00000002480	chr10	387984	408001	18
ENSGALG00000002475	chr10	437043	441970	5
ENSGALG00000002471	chr10	469059	496859	7
ENSGALG00000002462	chr10	499169	508172	8
ENSGALG00000024447	chr10	518362	521577	3
ENSGALG00000002454	chr10	527655	536093	9
ENSGALG00000002449	chr10	529362	539478	8
ENSGALG00000002435	chr10	548089	563411	28
ENSGALG00000002317	chr10	565395	581257	7
ENSGALG00000002355	chr10	597245	609787	13
ENSGALG00000002352	chr10	638870	645689	5
ENSGALG00000002340	chr10	648380	674642	9
ENSGALG00000021491	chr10	687915	710561	11
ENSGALG00000002279	chr10	713316	799856	35
ENSGALG00000002210	chr10	804395	805286	8
ENSGALG00000002206	chr10	805741	806754	3
ENSGALG00000002189	chr10	807732	816870	13
ENSGALG00000002167	chr10	819551	824623	25
ENSGALG00000002160	chr10	825760	827928	9
ENSGALG00000002157	chr10	832828	834153	6
ENSGALG00000017819	chr10	833633	833763	1
ENSGALG00000002150	chr10	836668	860454	11
ENSGALG00000002136	chr10	861995	870069	22
ENSGALG00000025395	chr10	867686	867756	1
ENSGALG00000002102	chr10	883799	884673	2
ENSGALG00000002097	chr10	888769	890665	6
ENSGALG00000002093	chr10	895001	897475	10
ENSGALG00000002078	chr10	900051	1032935	44
ENSGALG00000002000	chr10	1069491	1074629	10
ENSGALG00000001992	chr10	1077812	1090554	19
ENSGALG00000001981	chr10	1098562	1104123	19
ENSGALG00000001966	chr10	1106315	1115899	18
ENSGALG00000001937	chr10	1118686	1123715	12
ENSGALG00000001901	chr10	1153401	1182458	22
ENSGALG00000001798	chr10	1198247	1217048	14
ENSGALG00000001788	chr10	1223075	1228780	7
ENSGALG00000001774	chr10	1385532	1510570	54
ENSGALG00000025239	chr10	1513658	1513753	1
ENSGALG00000001764	chr10	1525376	1621009	12
ENSGALG00000001744	chr10	1668535	1685583	9
ENSGALG00000001741	chr10	1686640	1712373	13
ENSGALG00000001729	chr10	1747730	1755485	12
ENSGALG00000001721	chr10	1759834	1762340	8
ENSGALG00000001559	chr10	1760895	2132142	10
ENSGALG00000001716	chr10	1771532	1777411	4
ENSGALG00000014107	chr10	1837729	1838994	5
ENSGALG00000001711	chr10	1858435	1876695	7
ENSGALG00000014116	chr10	1879700	1881536	6
ENSGALG00000023859	chr10	1885530	1886021	1
ENSGALG00000014121	chr10	1891532	1892527	2
ENSGALG00000001700	chr10	1897878	1898710	3
ENSGALG00000025586	chr10	1898644	1898704	1
ENSGALG00000001689	chr10	1903003	1908988	11
ENSGALG00000023857	chr10	1913771	1914694	5
ENSGALG00000001318	chr10	1923930	1929460	22
ENSGALG00000001320	chr10	1936441	1943010	4
ENSGALG00000001325	chr10	1936905	1944057	20
ENSGALG00000001337	chr10	1947566	1967907	7
ENSGALG00000001362	chr10	1972196	1979855	20
ENSGALG00000001376	chr10	1983979	2008915	9
ENSGALG00000001381	chr10	2012173	2013708	4
ENSGALG00000001394	chr10	2014813	2019739	11
ENSGALG00000001412	chr10	2027766	2051554	16
ENSGALG00000025577	chr10	2046655	2046752	1
ENSGALG00000001417	chr10	2056469	2060647	11
ENSGALG00000001449	chr10	2088731	2094705	15
ENSGALG00000021525	chr10	2097609	2103382	7
ENSGALG00000001478	chr10	2110732	2122829	11
ENSGALG00000001398	chr10	2110732	2117160	5
ENSGALG00000001470	chr10	2113386	2115928	7
ENSGALG00000001572	chr10	2133156	2134702	5
ENSGALG00000001586	chr10	2135419	2137298	4
ENSGALG00000001615	chr10	2139913	2150224	46
ENSGALG00000001644	chr10	2154997	2174886	19
ENSGALG00000001664	chr10	2179369	2182892	11
ENSGALG00000002678	chr10	2202123	2211855	15
ENSGALG00000002708	chr10	2266722	2330682	4
ENSGALG00000002746	chr10	2459221	2471484	22
ENSGALG00000002752	chr10	2511796	2511955	2
ENSGALG00000002759	chr10	2559966	2585522	4
ENSGALG00000002774	chr10	2608713	2630418	7
ENSGALG00000002786	chr10	2643325	2672041	11
ENSGALG00000002844	chr10	2693399	2703571	7
ENSGALG00000002883	chr10	2709149	2845899	29
ENSGALG00000002925	chr10	2862826	2888087	25
ENSGALG00000002945	chr10	2887248	2942676	11
ENSGALG00000002952	chr10	2968520	2986950	4
ENSGALG00000002989	chr10	2997880	3021970	21
ENSGALG00000003005	chr10	3102183	3113917	13
ENSGALG00000003014	chr10	3121209	3125674	11
ENSGALG00000003021	chr10	3128368	3133545	13
ENSGALG00000003046	chr10	3144754	3148907	6
ENSGALG00000003063	chr10	3149745	3154113	6
ENSGALG00000003171	chr10	3158698	3177988	62
ENSGALG00000003193	chr10	3195471	3208238	10
ENSGALG00000003221	chr10	3227312	3234756	8
ENSGALG00000003251	chr10	3228853	3240751	9
ENSGALG00000003286	chr10	3241891	3274233	14
ENSGALG00000016721	chr10	3258323	3258653	1
ENSGALG00000003303	chr10	3276631	3285473	20
ENSGALG00000003322	chr10	3333598	3360263	13
ENSGALG00000003336	chr10	3373306	3409148	14
ENSGALG00000003381	chr10	3449393	3526876	78
ENSGALG00000003401	chr10	3529804	3532937	3
ENSGALG00000003427	chr10	3538459	3557027	14
ENSGALG00000003456	chr10	3586323	3599472	12
ENSGALG00000003487	chr10	3609998	3637411	9
ENSGALG00000003505	chr10	3649805	3653446	4
ENSGALG00000003521	chr10	3665482	3683001	53
ENSGALG00000003628	chr10	3757667	3874167	165
ENSGALG00000018256	chr10	3765184	3765268	1
ENSGALG00000003644	chr10	3923815	3925018	3
ENSGALG00000003705	chr10	3950284	4031003	75
ENSGALG00000003759	chr10	4511056	4531616	9
ENSGALG00000003763	chr10	4545510	4568654	14
ENSGALG00000003770	chr10	4584563	4603337	24
ENSGALG00000003788	chr10	4874573	4885812	11
ENSGALG00000003793	chr10	4891726	4895289	3
ENSGALG00000021404	chr10	4901876	4902507	4
ENSGALG00000003802	chr10	5008885	5041306	12
ENSGALG00000003849	chr10	5181925	5222024	26
ENSGALG00000018257	chr10	5187868	5187968	1
ENSGALG00000003883	chr10	5244298	5264485	14
ENSGALG00000003897	chr10	5269476	5286985	31
ENSGALG00000003906	chr10	5285859	5290623	9
ENSGALG00000003913	chr10	5297328	5300584	2
ENSGALG00000003930	chr10	5353852	5392954	10
ENSGALG00000003944	chr10	5395231	5450938	12
ENSGALG00000003970	chr10	5522841	5563408	53
ENSGALG00000003985	chr10	5711851	5727276	19
ENSGALG00000004038	chr10	5729371	5742136	23
ENSGALG00000004046	chr10	5746736	5747829	2
ENSGALG00000004059	chr10	5754162	5792966	13
ENSGALG00000004087	chr10	5851068	6083927	20
ENSGALG00000004096	chr10	6158438	6195510	9
ENSGALG00000004103	chr10	6214484	6223787	7
ENSGALG00000004150	chr10	6262931	6309666	54
ENSGALG00000004161	chr10	6312157	6317669	16
ENSGALG00000004171	chr10	6323238	6354169	26
ENSGALG00000004192	chr10	6371159	6393802	17
ENSGALG00000004204	chr10	6400646	6430185	10
ENSGALG00000004212	chr10	6443132	6474601	34
ENSGALG00000004230	chr10	6478170	6490211	16
ENSGALG00000004261	chr10	6571230	6700733	11
ENSGALG00000004270	chr10	6604980	6658948	26
ENSGALG00000004283	chr10	6743712	6787644	13
ENSGALG00000004294	chr10	6815647	6854103	34
ENSGALG00000004304	chr10	6903358	7052115	57
ENSGALG00000014375	chr10	7103012	7132005	13
ENSGALG00000023562	chr10	7151759	7178540	34
ENSGALG00000013893	chr10	7157766	7161837	6
[truncated: 11,061 more rows]
